# Supplementary material for: Genomic Alteration Characterization in Colorectal Cancer Identifies a Prognostic and Metastasis Biomarker: FAM83A|IDO1
Source: Front Oncol. 2021 Apr 20;11:632430. doi: 10.3389/fonc.2021.632430 (PMC8093579; doi:10.3389/fonc.2021.632430)
Supplement: Supplementary Table 1 — Basic information of datasets included in this study. [file Data_Sheet_1.xlsx]

## Sheet: S1
Table S1. Basic information of datasets included in this study.
Accession number	Platform	GPL	Number of patients	PMID	Survival data	Age (<65 vs. >=65)	Gender (Female vs. Male)	M (0 vs. 1)	N (0+1 vs. 2+3)	T (1+2 vs. 3+4)	AJCC stage (I+II vs. III+IV )
TCGA-CRC	Illumina RNAseq		525		Yes	219/313	254/278	382/77	296/233	109/421	279/233
GSE17536	Affymetrix Human Genome U133 Plus 2.0 Array	GPL570	177	19914252	Yes	78/99	81/96				81/96
GSE17537	Affymetrix Human Genome U133 Plus 2.0 Array	GPL570	55	19914252	Yes	32/23	29/26				19/36
GSE103479	Almac Diagnostics Custom Xcel array	GPL23985	156	30088816	Yes	50/109	68/88				84/72
GSE29621	Affymetrix Human Genome U133 Plus 2.0 Array	GPL570	65	22362069	Yes		25/60	46/18	50/7	8/57	29/36
GSE38832	Affymetrix Human Genome U133 Plus 2.0 Array	GPL570	122	25320007	Yes						53/69
GSE39084	Affymetrix Human Genome U133 Plus 2.0 Array	GPL570	70	25083765	Yes	32/38	35/35	48/22	55/15	13/57	31/39
GSE39582	Affymetrix Human Genome U133 Plus 2.0 Array	GPL570	585	23700391	Yes	216/368	263/322		451/106	65/498	309/270
GSE71187	Agilent-014850 Whole Human Genome Microarray 4x44K	GPL6480	52	26325386	Yes	33/19	22/30				19/33
GSE72970	Affymetrix Human Genome U133 Plus 2.0 Array	GPL570	124	28284171	Yes	72/52	50/74		42/53	8/87
GSE87211	Agilent-026652 Whole Human Genome Microarray 4x44K	GPL13497	363	29119627	Yes	363	115/248
GSE27854	Affymetrix Human Genome U133 Plus 2.0 Array	GPL570	115	23065711	No			75/40			57/58
GSE21510	Affymetrix Human Genome U133 Plus 2.0 Array	GPL570	123	21270110	No			76/47			61/62
GSE18105	Affymetrix Human Genome U133 Plus 2.0 Array	GPL570	94	20162577	No			57/37
GSE71222	Affymetrix Human Genome U133 Plus 2.0 Array	GPL570	152	26499327	No			126/26

## Sheet: S2
Table S2. The details of indicators for the assessment of immunogenicity and antigen presentation capacity.
Description
Nonsilent Mutation Rate	Nonsilent Mutation Rate											https://pubmed.ncbi.nlm.nih.gov/29628290
MSI score	Microsatellite instability (MSI) is a pattern of hypermutation that occurs at genomic microsatellites and is caused by defects in the mismatch repair system. In the present study, it was detect by MSI-calling tool, MANTIS (version 1.0.3).											https://pubmed.ncbi.nlm.nih.gov/29850653; https://pubmed.ncbi.nlm.nih.gov/29850653
SNV Neoantigens	Single nucleotide variation (SNV) neoantigens were identified through NetMHCpan v3.0,based on HLA types obtained from RNA-seq using OptiType (version 1.2)											https://pubmed.ncbi.nlm.nih.gov/27029192; https://pubmed.ncbi.nlm.nih.gov/25143287
Indel Neoantigens	Insertion-deletion (indel) neoantigens were identified through NetMHCpan v3.0,based on HLA types obtained from RNA-seq using OptiType (version 1.2)											https://pubmed.ncbi.nlm.nih.gov/27029192; https://pubmed.ncbi.nlm.nih.gov/25143287
CTA score	Cancer/testis-antigen (CTA)											https://pubmed.ncbi.nlm.nih.gov/29628290
Aneuploidy score	Aneuploidy scores (AS) were the sum of amplified or deleted (collectively "altered") chromosome arms											https://pubmed.ncbi.nlm.nih.gov/29622463
Intratumor Heterogeneity	Intratumor genetic heterogeneity (ITH) is a feature of tumors that refers to the repertoire of co-existing genetically distinct subclonal populations.											https://pubmed.ncbi.nlm.nih.gov/26840267
Number of Segs	Number of copy number variant segments											https://pubmed.ncbi.nlm.nih.gov/29628290
Fraction Altered	Fraction of genome alterations											https://pubmed.ncbi.nlm.nih.gov/29628290
HRD	Homologous recombination defects (HRD) score was determined by three separate DNA-based measures of genomic instability: large (> 15 Mb) non-arm-level regions with loss of heterozygosity (LOH), telomeric allelic imbalance (TAI), and large-scale state transitions (LST) with breaks between adjacent segments of > 10 Mb											https://pubmed.ncbi.nlm.nih.gov/29628290
LOH_n_seg	Number of Segs with loss of heterozygosity (LOH)											https://pubmed.ncbi.nlm.nih.gov/29622463
LOH_frac_altered	Fraction of Segs with loss of heterozygosity (LOH)											https://pubmed.ncbi.nlm.nih.gov/29622463
BCR Shannon	BCR diversity (Shannon Entropy) scores were identified using MiTCR v1.0.3, with previously described parameters											https://pubmed.ncbi.nlm.nih.gov/23892897; https://pubmed.ncbi.nlm.nih.gov/25196070
BCR Richness	BCR diversity (Richness) scores were identified using MiTCR v1.0.3, with previously described parameters											https://pubmed.ncbi.nlm.nih.gov/23892897; https://pubmed.ncbi.nlm.nih.gov/25196070
TCR Shannon	TCR diversity (Shannon Entropy) scores were identified using MiTCR v1.0.3, with previously described parameters											https://pubmed.ncbi.nlm.nih.gov/23892897; https://pubmed.ncbi.nlm.nih.gov/25196070
TCR Richness	TCR diversity (Richness) scores were identified using MiTCR v1.0.3, with previously described parameters											https://pubmed.ncbi.nlm.nih.gov/23892897; https://pubmed.ncbi.nlm.nih.gov/25196070
Cytolytic Activity	Cytolytic activity (CYT) was assessed by the geometric mean of granzyme A (GZMA) and perforin (PRF1) expression levels											https://pubmed.ncbi.nlm.nih.gov/25594174
APS	Antigen processing and presenting machinery (APM) scores (APS) were generated by GSVA on the basis of 18 genes relevant to APM											https://pubmed.ncbi.nlm.nih.gov/31767055
Sample	Subtype	Nonsilent Mutation Rate	MSI	SNV Neoantigens	Indel Neoantigens	CTA Score	AS	Intratumor Heterogeneity	Number of Segments	Fraction Altered	Homologous Repair Deficiency	LOH_n_seg	LOH_frac_altered	BCR Shannon	BCR Richness	TCR Shannon	TCR Richness	Cytolytic Activity	APS
TCGA-3L-AA1B	MSC-2	2.69722	0.3057	55	30	2.35145	19	0.2	116	0.843772	1	24	0.0312021	2.8665	20	2.16396	9	NA	2.9192
TCGA-4N-A93T	MSC-1	2.09968	0.3317	54	25	0.87458	13	0.1	134	0.947176	13	108	0.275355	0.693038	2	1.79176	6	NA	2.94478
TCGA-4T-AA8H	MSC-2	2.83327	0.3144	61	6	3.151	18	0.05	80	0.880461	3	17	0.028485	NA	NA	1.03972	3	NA	2.87547
TCGA-5M-AAT4	MSC-1	3.88709	0.3232	85	43	1.10276	18	0.53	352	0.659644	33	121	0.223965	0.676998	2	1.09861	3	NA	2.76094
TCGA-5M-AAT5	MSC-2	1.72768	0.3131	19	3	NA	10	0.2	133	0.765042	19	78	0.242052	2.03956	9	1.09861	3	NA	3.03235
TCGA-5M-AAT6	MSC-1	43.2528	0.66	725	3657	2.12082	3	0.01	52	0.0826815	4	14	0.0556555	3.09469	40	3.1065	24	NA	3.21282
TCGA-5M-AATA	MSC-2	1.58787	0.3123	43	47	NA	14	0.19	125	0.352964	24	45	0.105033	1.65509	7	2.04348	11	NA	2.93657
TCGA-5M-AATE	MSC-2	2.55267	0.3252	82	8	1.7821	20	0.58	159	0.722257	29	49	0.117772	0.681373	2	2.07944	8	NA	2.90536
TCGA-A6-2671	MSC-2	1.55033	0.35	20	52	0.851149	25	0.29	182	0.860899	27	35	0.306736	3.43624	36	NA	NA	3.93558	2.98946
TCGA-A6-2672	MSC-1	NA	0.9618	NA	NA	0.731909	1	NA	146	0.0356705	0	5	0.00163289	NA	NA	NA	NA	36.187	3.20861
TCGA-A6-2674	MSC-2	2.42392	0.4577	62	NA	2.22993	24	0.25	155	0.486148	19	15	0.221708	NA	NA	NA	NA	14.8117	2.94411
TCGA-A6-2675	MSC-2	2.12485	0.363	41	7	0.936456	21	0.17	230	0.52311	22	26	0.149849	2.03404	9	2.78779	17	10.4819	3.04318
TCGA-A6-2677	MSC-2	2.88574	0.319	54	106	2.62046	8	0.23	182	0.278616	17	77	0.12317	NA	NA	NA	NA	1.94215	2.85973
TCGA-A6-2679	MSC-1	NA	0.3403	NA	NA	NA	23	NA	162	0.622905	22	15	0.230847	4.959	207	NA	NA	5.99154	2.98208
TCGA-A6-2680	MSC-1	NA	0.3468	NA	NA	1.25476	18	NA	92	0.510387	6	5	0.134145	NA	NA	NA	NA	3.33604	3.00312
TCGA-A6-2681	MSC-2	NA	0.3456	49	13	1.19094	13	0.52	147	0.491325	21	34	0.278006	NA	NA	NA	NA	5.0954	2.98571
TCGA-A6-2682	MSC-1	NA	0.3444	NA	NA	1.28693	NA	NA	69	0.382923	NA	NA	NA	2.28535	18	1.60944	5	3.69863	2.88511
TCGA-A6-2684	MSC-1	2.31576	0.4665	62	66	1.3237	7	0.01	69	0.130577	7	46	0.180447	3.18481	31	NA	NA	4.08268	2.53764
TCGA-A6-2685	MSC-2	1.08447	0.3571	17	NA	1.1883	11	0	143	0.278501	16	27	0.301319	0.67956	2	2.75167	16	4.92605	2.9578
TCGA-A6-2686	MSC-1	53.7911	1.2375	534	2617	2.6157	19	0.15	210	0.608249	38	23	0.109611	3.54847	42	3.4451	35	31.1425	2.80012
TCGA-A6-3807	MSC-1	NA	0.4215	44	NA	1.32385	16	0.19	221	0.480639	20	34	0.11317	NA	NA	NA	NA	7.35554	3.05046
TCGA-A6-3808	MSC-2	NA	0.406	72	14	1.46308	NA	NA	NA	NA	NA	NA	NA	NA	NA	NA	NA	7.3344	2.93123
TCGA-A6-3809	MSC-1	27.8425	0.9595	482	NA	1.80655	2	0	65	0.0461743	0	11	0.00160767	NA	NA	NA	NA	24.7468	3.02711
TCGA-A6-3810	MSC-2	NA	0.3137	70	24	1.0374	22	0.36	97	0.705044	15	55	0.12543	NA	NA	NA	NA	8.10001	2.79172
TCGA-A6-4105	MSC-1	3.61857	0.3528	83	46	1.41811	17	0.37	128	0.533941	15	16	0.148385	2.52649	18	2.94826	21	20.008	3.00773
TCGA-A6-4107	MSC-2	4.14935	0.3809	60	17	1.03489	27	0.55	96	0.682823	7	8	0.0403913	NA	NA	NA	NA	2.57096	3.02809
TCGA-A6-5656	MSC-2	2.41361	0.3197	59	34	0.633999	10	0.09	122	0.275739	19	67	0.155368	NA	NA	1.60944	5	1.36505	2.33405
TCGA-A6-5657	MSC-1	2.46258	0.3201	51	3	1.34262	8	0.12	80	0.168611	13	12	0.062045	3.31472	37	3.1418	24	6.71864	2.97849
TCGA-A6-5659	MSC-1	4.54914	0.4614	92	4	1.69491	12	0.61	114	0.658349	10	56	0.23046	0	1	0.693147	2	3.1467	2.77381
TCGA-A6-5660	MSC-2	2.79135	0.3322	38	8	1.21365	16	0.44	176	0.444258	11	11	0.173171	0	1	0.693147	2	3.14598	2.78663
TCGA-A6-5661	MSC-1	29.0233	NA	595	2787	0.681825	0	0.04	77	0.0349292	4	12	0.0211672	NA	NA	1.55958	5	6.5861	2.98333
TCGA-A6-5664	MSC-2	1.43868	0.4019	18	1	1.74288	2	0	82	0.0607119	5	5	0.0194511	3.45928	52	2.67012	15	14.859	2.88995
TCGA-A6-5665	MSC-1	42.1424	1.1824	811	6721	0.702828	1	0	99	0.0132554	0	5	0.011966	2.30957	12	2.47996	13	21.6476	2.9183
TCGA-A6-5666	MSC-2	2.08215	0.3139	36	42	3.79284	11	0.17	107	0.322033	10	13	0.141308	NA	NA	0.693147	2	2.36643	2.81923
TCGA-A6-5667	MSC-2	1.47582	0.3604	31	10	0.701763	22	0.21	125	0.666556	19	21	0.295523	1.2857	4	1.90615	7	2.57654	2.81359
TCGA-A6-6137	MSC-2	2.69316	0.3386	41	1	2.53376	8	0.1	102	0.260286	11	18	0.0746822	2.96772	26	3.29584	27	5.40049	2.97565
TCGA-A6-6138	MSC-2	2.28892	0.3495	50	8	0.671626	9	0.1	124	0.308283	19	25	0.194858	3.93827	76	3.54501	35	26.655	3.22965
TCGA-A6-6142	MSC-2	2.00974	0.3596	25	37	3.84801	21	0.34	123	0.567266	14	14	0.166217	0	1	1.56071	5	12.1904	2.9568
TCGA-A6-6648	MSC-1	2.1118	0.3926	50	95	2.0136	20	0.2	196	0.471802	31	49	0.279484	2.76965	43	2.58231	14	6.22498	2.8844
TCGA-A6-6649	MSC-2	2.78624	0.4012	21	12	1.31372	19	0.48	100	0.538949	11	7	0.154934	2.08787	17	3.19315	25	8.24042	2.97149
TCGA-A6-6650	MSC-1	0	0.466	NA	NA	0.760261	19	0.24	127	0.70562	24	51	0.160937	2.92376	30	1.83102	7	2.0685	2.69405
TCGA-A6-6651	MSC-1	2.01152	0.3785	37	51	3.56896	26	0.32	96	0.548016	13	15	0.371822	4.92758	231	3.8843	49	13.1662	2.96353
TCGA-A6-6652	MSC-2	1.90257	0.3866	42	27	1.16338	13	0	146	0.853304	9	16	0.0649662	NA	NA	1.38629	4	2.63491	3.01668
TCGA-A6-6653	MSC-2	27.141	1.0708	453	1794	0.860674	1	0.01	163	0.0396852	3	17	0.0294826	0	1	2.19722	9	15.4871	3.1488
TCGA-A6-6654	MSC-2	4.22073	0.3351	42	6	1.2639	26	0.18	127	0.64102	19	13	0.161513	3.3676	45	3.13549	23	16.8409	2.94077
TCGA-A6-6780	MSC-1	27.5954	1.1071	421	1549	1.65133	2	0.05	66	0.0771811	9	26	0.0654844	2.22126	14	3.20478	25	41.9808	3.12315
TCGA-A6-6781	MSC-2	45.6616	0.771	437	1516	1.69026	0	0.02	39	0.000147524	0	3	0.000247412	3.25887	41	3.19315	25	29.9958	2.44744
TCGA-A6-6782	MSC-1	3.3546	0.3922	NA	NA	1.32882	11	0.58	103	0.408174	11	17	0.126237	2.75819	55	2.30259	10	13.5445	2.98247
TCGA-A6-A565	MSC-1	8.98757	0.3972	167	363	1.69871	0	0.24	55	0.00822489	9	27	0.0452457	3.23958	36	3.57345	36	16.3999	3.06232
TCGA-A6-A566	MSC-2	3.85331	0.2956	87	54	1.52474	4	0	79	0.120856	4	28	0.0629341	NA	NA	2.61563	14	24.5884	2.89687
TCGA-A6-A567	MSC-2	1.25298	0.2929	26	13	2.49989	14	0.19	153	0.833931	10	98	0.247321	NA	NA	0	1	2.2581	2.90688
TCGA-A6-A56B	MSC-2	2.20752	0.3073	53	90	0.843894	11	0.08	289	0.458034	36	75	0.15837	NA	NA	0	1	1.35	2.80153
TCGA-AA-3488	MSC-1	NA	0.3711	NA	NA	0.445724	22	NA	274	0.593722	20	24	0.183097	NA	NA	NA	NA	2.96382	2.80507
TCGA-AA-3489	MSC-1	2.80925	0.3996	53	63	1.38164	9	0.24	59	0.218944	6	7	0.231507	4.966	285	3.26314	29	24.8474	3.12752
TCGA-AA-3492	MSC-1	50.8333	1.2602	915	5185	0.933853	0	0	137	0.00465315	4	11	0.0218578	NA	NA	NA	NA	14.3581	3.07476
TCGA-AA-3494	MSC-1	NA	0.3581	NA	NA	0.90474	18	NA	125	0.40354	17	10	0.10408	NA	NA	NA	NA	3.81699	2.77971
TCGA-AA-3495	MSC-2	NA	0.3588	NA	NA	0.609684	11	NA	105	0.210746	12	13	0.0641483	3.12696	47	2.73634	16	7.5186	2.97438
TCGA-AA-3496	MSC-2	3.11241	0.4517	58	12	2.86466	12	0.13	102	0.315382	10	19	0.238756	1.68249	71	3.09104	22	13.177	2.82427
TCGA-AA-3502	MSC-2	4.15674	0.3387	61	5	2.19669	5	0	98	0.130001	2	5	0.00684601	NA	NA	NA	NA	3.59477	2.87264
TCGA-AA-3506	MSC-2	3.41282	0.3453	77	10	2.50755	9	0	156	0.272038	3	17	0.0382205	NA	NA	NA	NA	7.23546	3.01357
TCGA-AA-3509	MSC-1	NA	0.3562	NA	NA	1.4979	NA	NA	NA	NA	NA	NA	NA	NA	NA	NA	NA	6.64626	2.86005
TCGA-AA-3510	MSC-1	79.2882	0.341	1721	13	0.629773	0	0	79	0.000178376	0	3	0.000114306	NA	NA	NA	NA	NA	2.99879
TCGA-AA-3511	MSC-1	3.11564	0.391	65	0	1.05944	19	0.16	99	0.647871	20	16	0.14925	0.699348	3	1.79176	6	4.67428	3.00456
TCGA-AA-3530	MSC-2	NA	0.3164	54	53	2.44352	6	0.06	61	0.106532	9	6	0.123097	NA	NA	NA	NA	5.21176	2.9195
TCGA-AA-3655	MSC-2	1.8803	0.3473	46	4	0.74003	5	0	135	0.172342	13	16	0.147155	0.739727	8	2.5993	14	4.9261	3.04963
TCGA-AA-3660	MSC-2	3.026	0.3366	65	68	1.10383	15	0.19	228	0.575159	24	59	0.245429	1.76975	6	1.79176	6	8.95528	2.96774
TCGA-AA-3662	MSC-2	NA	0.3484	NA	NA	NA	NA	NA	NA	NA	NA	NA	NA	NA	NA	NA	NA	25.4637	2.77121
TCGA-AA-3663	MSC-1	52.1796	1.2565	788	2607	0.717571	4	0.05	88	0.0985615	3	4	0.0124303	2.03521	9	1.54983	5	4.72909	2.88525
TCGA-AA-3664	MSC-2	3.88627	0.2631	56	NA	1.65162	4	0.04	220	0.255809	35	29	0.0820769	NA	NA	NA	NA	8.27182	3.10883
TCGA-AA-3666	MSC-1	4.40318	0.2807	90	111	0.80018	24	0.2	292	0.805763	17	33	0.175156	NA	NA	NA	NA	7.32081	3.03302
TCGA-AA-3667	MSC-2	1.92234	0.2649	39	NA	1.14128	12	0.09	155	0.319538	5	19	0.132151	NA	NA	NA	NA	2.88987	2.88701
TCGA-AA-3672	MSC-1	NA	1.23	NA	NA	NA	NA	NA	NA	NA	NA	NA	NA	NA	NA	NA	NA	18.0502	3.01994
TCGA-AA-3673	MSC-2	1.89753	0.284	26	14	0.957789	11	0.47	65	0.520179	3	6	0.102105	NA	NA	NA	NA	5.24586	3.02155
TCGA-AA-3675	MSC-2	2.03089	0.2618	49	59	1.65907	3	0	74	0.0555759	1	19	0.0659253	1.75334	7	2.45831	12	NA	3.00419
TCGA-AA-3678	MSC-2	1.86167	0.2741	43	6	1.10759	9	0	103	0.292352	15	17	0.273494	NA	NA	NA	NA	8.77083	2.97917
TCGA-AA-3679	MSC-2	1.75964	0.2575	25	10	1.09798	16	0.02	244	0.997575	27	20	0.125482	NA	NA	NA	NA	17.3808	2.95645
TCGA-AA-3680	MSC-2	2.94024	0.2615	57	530	3.05251	2	0	115	0.134465	17	19	0.0491957	NA	NA	NA	NA	6.95906	2.87023
TCGA-AA-3681	MSC-2	2.77756	0.263	43	2	0.998963	13	0.12	273	0.334816	15	19	0.098614	NA	NA	NA	NA	13.5486	3.01805
TCGA-AA-3684	MSC-2	3.35151	0.2513	52	76	NA	15	0.22	77	0.147848	4	8	0.0627476	NA	NA	NA	NA	6.69916	2.99062
TCGA-AA-3685	MSC-2	2.19413	0.2703	40	56	0.91097	26	0.16	256	0.828535	17	48	0.20811	3.18621	39	2.58231	15	10.45	3.09161
TCGA-AA-3688	MSC-2	1.83038	0.3017	37	3	1.89514	16	0.16	139	0.369354	7	20	0.298915	NA	NA	NA	NA	4.11374	2.89437
TCGA-AA-3692	MSC-2	1.9319	0.2721	39	NA	3.45563	8	0.23	87	0.647191	10	10	0.116457	NA	NA	NA	NA	3.49375	2.90431
TCGA-AA-3693	MSC-1	3.73865	0.2829	87	0	NA	13	0.11	127	0.370271	16	28	0.254401	NA	NA	NA	NA	5.23471	2.98166
TCGA-AA-3695	MSC-2	4.2048	0.2817	69	0	NA	19	0.03	113	0.457623	5	5	0.0434781	NA	NA	NA	NA	NA	NA
TCGA-AA-3696	MSC-2	2.35273	0.2665	41	2	2.60564	10	NA	121	0.920218	5	2	0.0389157	NA	NA	NA	NA	1.51351	2.83444
TCGA-AA-3697	MSC-1	NA	0.3401	NA	NA	NA	NA	NA	NA	NA	NA	NA	NA	NA	NA	NA	NA	7.20142	3.04179
TCGA-AA-3712	MSC-1	3.04722	0.3407	53	0	NA	21	0.09	135	0.570476	22	8	0.217138	1.06181	3	1.60944	6	9.07864	2.91174
TCGA-AA-3713	MSC-1	26.3572	0.8168	457	2674	0.790075	2	0.05	83	0.051749	4	9	0.031533	3.2536	37	2.94444	19	31.0987	2.85555
TCGA-AA-3715	MSC-1	62.1305	1.092	600	1845	1.36717	6	0.24	148	0.217308	2	14	0.0205347	NA	NA	NA	NA	29.6252	3.09434
TCGA-AA-3811	MSC-1	NA	1.1337	964	2385	0.980065	NA	NA	363	0.596482	NA	NA	NA	NA	NA	NA	NA	8.9403	2.99924
TCGA-AA-3812	MSC-2	3.05463	0.2659	53	18	3.12439	13	0	130	0.69953	4	17	0.306759	NA	NA	NA	NA	1.30671	2.93472
TCGA-AA-3814	MSC-2	2.48646	0.2754	41	5	NA	26	0.03	68	0.897948	5	9	0.0824644	NA	NA	NA	NA	6.72208	2.92282
TCGA-AA-3815	MSC-1	NA	0.9124	486	2140	0.419582	NA	NA	NA	NA	NA	NA	NA	NA	NA	NA	NA	47.0709	3.09452
TCGA-AA-3818	MSC-2	3.80595	0.268	78	48	1.07035	9	0.04	131	0.366472	3	8	0.0452892	NA	NA	NA	NA	5.07759	2.96539
TCGA-AA-3819	MSC-1	5.02211	0.261	80	NA	1.18654	6	0.01	142	0.124222	16	10	0.102026	NA	NA	NA	NA	2.53872	2.92333
TCGA-AA-3821	MSC-1	NA	0.942	381	2880	1.04627	0	0.03	101	0.00233751	1	5	0.00211705	NA	NA	NA	NA	11.4901	3.01267
TCGA-AA-3831	MSC-2	2.86398	0.276	59	14	1.76596	0	0.01	99	0.00120147	3	5	0.144425	NA	NA	NA	NA	4.47027	2.94949
TCGA-AA-3833	MSC-1	16.0336	0.9553	224	1583	1.35377	0	0.02	83	0.000298258	3	3	0.0159909	NA	NA	NA	NA	10.6514	2.98736
TCGA-AA-3837	MSC-2	3.33345	0.2784	59	13	1.39477	16	0.01	140	0.551019	1	6	0.178856	NA	NA	NA	NA	3.37363	3.00084
TCGA-AA-3841	MSC-2	1.87571	0.2896	39	3	1.02008	18	0.22	210	0.558636	22	29	0.352608	NA	NA	NA	NA	6.73106	2.91171
TCGA-AA-3842	MSC-2	NA	0.3246	61	4	0.69041	18	0.31	206	0.610797	18	14	0.166794	NA	NA	NA	NA	5.33952	3.03625
TCGA-AA-3844	MSC-1	NA	0.3264	61	2	0.34033	16	0.41	264	0.903554	0	22	0.168202	NA	NA	NA	NA	9.38834	3.16111
TCGA-AA-3845	MSC-1	NA	0.9169	280	819	NA	5	0.05	87	0.0891845	3	2	0.00056291	NA	NA	NA	NA	38.6916	3.19557
TCGA-AA-3846	MSC-2	2.57696	0.3293	26	10	0.500253	19	0.02	121	0.446161	1	6	0.162038	NA	NA	NA	NA	13.7915	3.12192
TCGA-AA-3848	MSC-2	3.58685	0.2571	77	3	1.37406	4	0.21	216	0.577579	11	26	0.114985	NA	NA	NA	NA	2.19555	2.96864
TCGA-AA-3850	MSC-2	NA	0.3018	43	20	NA	20	0.63	780	0.0147756	50	87	0.159788	NA	NA	NA	NA	5.72971	3.00233
TCGA-AA-3851	MSC-2	NA	0.3204	45	52	0.885173	19	0.15	121	0.599852	12	12	0.137665	NA	NA	NA	NA	4.05522	2.98863
TCGA-AA-3852	MSC-2	4.0467	0.2731	81	19	NA	9	0.07	85	0.233184	0	19	0.000778346	NA	NA	NA	NA	5.50256	3.04315
TCGA-AA-3854	MSC-2	3.78129	0.2733	83	4	1.03504	2	0.1	143	0.170478	18	11	0.114677	NA	NA	NA	NA	3.14463	2.88377
TCGA-AA-3855	MSC-2	NA	0.3187	96	294	1.09259	8	0.16	109	0.327902	12	9	0.0373189	NA	NA	NA	NA	8.52476	3.07752
TCGA-AA-3856	MSC-2	1.66081	0.2645	27	82	0.871995	21	0.11	121	0.503794	8	8	0.183531	NA	NA	NA	NA	11.2769	3.01106
TCGA-AA-3858	MSC-2	1.60352	0.2586	34	14	0.488226	13	0.42	186	0.396707	16	21	0.112587	NA	NA	NA	NA	3.48188	2.83205
TCGA-AA-3860	MSC-1	NA	0.292	NA	NA	NA	NA	NA	NA	NA	NA	NA	NA	NA	NA	NA	NA	8.9205	3.0912
TCGA-AA-3861	MSC-2	NA	0.374	60	2	0.804052	NA	NA	NA	NA	NA	NA	NA	NA	NA	NA	NA	5.02715	3.02015
TCGA-AA-3862	MSC-1	NA	0.3766	47	1	1.6638	NA	NA	NA	NA	NA	NA	NA	NA	NA	NA	NA	10.5737	3.0344
TCGA-AA-3864	MSC-2	NA	0.8915	902	520	1.07882	0	0.13	191	0.00076048	3	8	0.0215254	NA	NA	NA	NA	6.79625	2.92772
TCGA-AA-3866	MSC-2	NA	0.3267	57	NA	2.07716	26	0.32	125	0.630133	11	10	0.0839461	NA	NA	NA	NA	13.4916	3.0641
TCGA-AA-3867	MSC-2	NA	0.3148	36	64	1.91956	26	0.43	232	0.881171	18	22	0.183627	NA	NA	NA	NA	3.19837	2.7161
TCGA-AA-3869	MSC-1	NA	0.4048	NA	NA	1.21363	18	NA	187	0.751412	12	15	0.0811467	NA	NA	NA	NA	9.61595	3.12144
TCGA-AA-3870	MSC-1	NA	0.3807	NA	NA	0.872025	9	NA	251	0.313991	30	48	0.2718	NA	NA	NA	NA	15.2503	2.92799
TCGA-AA-3872	MSC-1	NA	0.3976	NA	NA	NA	24	NA	212	0.745767	33	27	0.339869	NA	NA	NA	NA	6.08318	2.90052
TCGA-AA-3875	MSC-2	3.25119	0.2689	75	9	1.51974	17	0.04	174	0.353793	7	19	0.0849061	NA	NA	NA	NA	9.27354	3.05947
TCGA-AA-3877	MSC-2	NA	0.8655	599	2382	0.969878	2	0	93	0.0559182	0	7	0.00156034	NA	NA	NA	NA	12.8289	3.17861
TCGA-AA-3930	MSC-1	NA	0.3672	NA	NA	1.08823	9	NA	128	0.343169	16	22	0.231136	NA	NA	NA	NA	14.4607	3.00311
TCGA-AA-3939	MSC-1	NA	0.36	NA	NA	1.9012	NA	NA	104	0.714193	NA	NA	NA	NA	NA	NA	NA	3.29841	2.9025
TCGA-AA-3941	MSC-1	NA	0.3682	NA	NA	1.23606	18	NA	620	0.561829	36	55	0.203693	NA	NA	NA	NA	6.51024	2.83984
TCGA-AA-3947	MSC-1	57.6068	1.2515	710	NA	0.521717	0	0.03	136	0.0274205	0	3	0.00114565	NA	NA	NA	NA	6.94906	2.87727
TCGA-AA-3949	MSC-1	NA	0.751	517	NA	0.186046	3	0.06	71	0.0788249	3	3	0.0291005	NA	NA	NA	NA	80.7784	3.05735
TCGA-AA-3950	MSC-1	NA	0.75	66	971	1.92272	5	0.02	69	0.100797	2	2	0.0043798	NA	NA	NA	NA	27.5142	3.09082
TCGA-AA-3952	MSC-1	2.8109	0.3274	40	13	1.30288	11	0.08	231	0.905756	42	52	0.324445	NA	NA	NA	NA	2.28343	2.89907
TCGA-AA-3955	MSC-1	3.75489	0.3279	76	22	0.395635	15	0.14	210	0.400525	12	10	0.0920548	NA	NA	NA	NA	8.46839	2.91052
TCGA-AA-3956	MSC-2	4.27677	0.3246	84	13	0.524541	12	0.2	149	0.232664	17	21	0.15303	NA	NA	NA	NA	7.30806	2.92256
TCGA-AA-3966	MSC-1	31.9237	1.296	356	1383	1.59183	18	0.11	142	0.870988	16	16	0.0409747	NA	NA	NA	NA	27.161	2.93248
TCGA-AA-3967	MSC-2	NA	0.279	NA	NA	NA	NA	NA	NA	NA	NA	NA	NA	NA	NA	NA	NA	NA	NA
TCGA-AA-3968	MSC-1	3.96643	0.331	42	0	0.410579	16	0.13	185	0.818745	20	51	0.0804998	NA	NA	NA	NA	7.35553	3.05064
TCGA-AA-3971	MSC-2	NA	0.3362	54	114	1.70105	17	0.07	100	0.422018	8	35	0.308197	NA	NA	NA	NA	10.9011	3.13455
TCGA-AA-3972	MSC-1	NA	0.3451	NA	NA	NA	NA	NA	NA	NA	NA	NA	NA	NA	NA	NA	NA	3.2831	2.96705
TCGA-AA-3973	MSC-2	2.32544	0.3291	32	1	1.15034	9	0.03	161	0.19518	3	14	0.161226	NA	NA	NA	NA	3.17831	3.03773
TCGA-AA-3975	MSC-1	4.22221	0.3404	62	1	0.530472	11	0.04	189	0.260133	10	16	0.129733	NA	NA	NA	NA	7.07848	2.94738
TCGA-AA-3976	MSC-2	2.46581	0.3308	39	63	0.823256	22	0.37	100	0.629509	12	7	0.167933	NA	NA	NA	NA	4.656	2.96187
TCGA-AA-3977	MSC-1	NA	0.3545	1864	41	1.82517	0	0.21	176	0.000773014	5	6	0.0289753	NA	NA	NA	NA	15.8415	3.15366
TCGA-AA-3979	MSC-1	NA	0.3186	60	63	0.639122	12	0.03	266	0.721694	21	34	0.21828	NA	NA	NA	NA	2.38339	3.00459
TCGA-AA-3980	MSC-2	NA	0.3103	60	8	0.997335	NA	NA	NA	NA	NA	NA	NA	NA	NA	NA	NA	27.7874	2.99663
TCGA-AA-3982	MSC-2	3.59295	0.3356	60	55	0.633352	13	0.7	303	0.395539	47	61	0.4062	NA	NA	NA	NA	10.9179	3.04747
TCGA-AA-3984	MSC-1	130.374	0.3334	1949	10	NA	7	0.04	150	0.163983	1	6	0.0011464	NA	NA	NA	NA	18.2408	2.925
TCGA-AA-3986	MSC-2	2.29517	0.3248	49	NA	1.20349	3	0.03	81	0.055086	3	3	0.00998683	NA	NA	NA	NA	13.0611	3.10113
TCGA-AA-3989	MSC-2	3.25615	0.3311	52	79	0.29012	19	0.08	207	0.670467	10	6	0.0466259	NA	NA	NA	NA	10.2348	2.96075
TCGA-AA-3994	MSC-2	4.8136	0.2838	93	47	1.78974	7	0.02	100	0.214409	9	11	0.154425	NA	NA	NA	NA	3.73947	2.90741
TCGA-AA-A004	MSC-1	2.13738	0.2846	28	0	-0.110657	10	0.17	148	0.37676	15	33	0.302629	NA	NA	NA	NA	11.2809	2.89871
TCGA-AA-A00N	MSC-1	NA	0.3279	2350	73	1.51602	0	0.15	57	0.000717678	0	2	0.000159696	NA	NA	NA	NA	6.19191	3.01083
TCGA-AA-A010	MSC-1	NA	0.3765	3289	165	0.305367	0	0	66	0.00558401	2	3	0.000196648	NA	NA	NA	NA	10.126	2.9225
TCGA-AA-A017	MSC-2	1.70408	0.28	25	NA	0.484876	9	0.04	99	0.231042	10	34	0.492754	NA	NA	NA	NA	2.99779	2.85889
TCGA-AA-A01C	MSC-2	2.2672	0.2539	37	103	1.00363	17	0.33	103	0.428688	10	9	0.0461588	NA	NA	NA	NA	3.29748	3.02458
TCGA-AA-A01I	MSC-2	3.01858	0.2695	55	0	1.11222	9	0.13	73	0.632541	0	0	0	NA	NA	NA	NA	4.7813	2.89489
TCGA-AA-A01P	MSC-1	NA	0.6789	310	908	1.29418	0	0.09	57	0.000329108	3	5	0.00823424	NA	NA	NA	NA	27.8507	3.23909
TCGA-AA-A01R	MSC-2	NA	0.7418	804	431	0.813182	2	0.02	150	0.083187	11	10	0.0352478	NA	NA	NA	NA	18.8326	3.17958
TCGA-AA-A01S	MSC-2	1.42583	0.325	23	2	0.445007	7	0.03	237	0.224912	19	49	0.132825	NA	NA	NA	NA	0.604826	2.91
TCGA-AA-A01T	MSC-2	2.52526	0.3369	41	NA	0.20091	22	0.11	141	0.910213	16	36	0.356152	NA	NA	NA	NA	1.71245	3.04046
TCGA-AA-A01V	MSC-1	3.10789	0.3163	53	NA	1.84244	0	0	55	0.000149704	0	3	8.21357e-05	NA	NA	NA	NA	11.4796	2.99555
TCGA-AA-A01X	MSC-2	1.79828	0.3184	33	0	2.54601	21	0.09	50	0.522135	1	19	0.0624135	NA	NA	1.38629	4	1.3599	2.75348
TCGA-AA-A01Z	MSC-2	2.83594	0.3259	34	3	1.49064	8	0.02	259	0.179801	21	53	0.140075	NA	NA	0	1	0.693948	2.94722
TCGA-AA-A022	MSC-1	NA	1.1662	719	NA	NA	7	0.07	147	0.151833	3	14	0.0470981	NA	NA	NA	NA	36.8637	3.21505
TCGA-AA-A024	MSC-2	2.5117	0.2567	27	25	0.645124	0	0.02	61	0.000581443	3	6	0.095947	NA	NA	NA	NA	7.38175	2.98083
TCGA-AA-A02E	MSC-1	3.96761	0.2544	79	5	1.31508	23	0.15	166	0.726891	21	24	0.122614	NA	NA	NA	NA	6.14121	2.96722
TCGA-AA-A02F	MSC-1	1.7452	0.2783	24	NA	1.09559	13	0	178	0.94758	20	48	0.259159	NA	NA	NA	NA	0.760417	2.93034
TCGA-AA-A02H	MSC-1	2.32066	0.2874	39	106	0.374071	11	0.14	147	0.427054	26	30	0.383438	NA	NA	NA	NA	3.52311	2.99234
TCGA-AA-A02K	MSC-1	NA	0.3529	69	152	4.44406	NA	NA	NA	NA	NA	NA	NA	NA	NA	1.09861	3	1.22638	2.89572
TCGA-AA-A02O	MSC-2	4.47782	0.3293	86	3	1.23421	12	0.03	132	0.762788	6	18	0.0675377	NA	NA	NA	NA	2.98966	2.96459
TCGA-AA-A02R	MSC-1	36.1982	1.2923	532	3209	0.436725	2	0.08	93	0.046572	0	12	0.012266	NA	NA	NA	NA	30.5588	3.15965
TCGA-AA-A02W	MSC-2	2.71243	0.2652	43	NA	1.06256	21	0.12	154	0.783444	9	9	0.0515409	NA	NA	NA	NA	3.26591	2.87135
TCGA-AA-A02Y	MSC-2	3.32019	0.3389	46	77	1.15649	8	0	74	0.535476	6	7	0.0761057	NA	NA	2.41505	13	9.9488	2.97663
TCGA-AA-A03F	MSC-2	3.42267	0.3075	48	13	0.814149	0	0	73	3.59865e-05	3	19	0.0185862	NA	NA	NA	NA	2.12729	2.99091
TCGA-AA-A03J	MSC-2	2.32802	0.3238	25	NA	0.542844	21	0.05	119	0.507269	10	14	0.247927	NA	NA	NA	NA	11.5562	3.04922
TCGA-AD-5900	MSC-1	35.3574	0.9101	478	2068	0.98208	6	0.04	67	0.119716	3	9	0.0872626	2.45452	27	2.66808	18	20.7001	3.13845
TCGA-AD-6548	MSC-2	3.01054	0.4334	48	10	3.32692	4	0.16	125	0.0752649	8	19	0.0641748	2.37255	13	2.87148	18	16.7321	3.03721
TCGA-AD-6888	MSC-2	2.50782	0.3466	52	49	1.73037	30	0	137	0.947562	14	17	0.134438	NA	NA	0.693147	2	4.4062	2.8976
TCGA-AD-6889	MSC-1	43.0398	1.3414	815	5745	0.965539	0	0	118	0.000802551	0	5	0.000510207	0	1	0.636514	2	4.13215	2.97512
TCGA-AD-6890	MSC-2	2.35995	0.3483	34	46	1.46184	9	0.08	89	0.253466	11	14	0.0654643	1.6772	6	2.61563	14	7.51243	2.97058
TCGA-AD-6895	MSC-1	38.7097	0.8416	795	2075	0.403192	0	0.01	100	0.0230797	0	7	0.000874094	NA	NA	2.45831	12	36.674	3.20079
TCGA-AD-6899	MSC-2	3.42053	0.355	63	12	2.01998	20	0.54	96	0.570181	16	18	0.217971	4.29682	108	3.3071	29	14.8919	3.11424
TCGA-AD-6901	MSC-1	5.57131	0.3533	127	76	1.60647	25	0.14	124	0.931847	16	24	0.23416	0.935323	3	2.14584	9	10.1167	2.98772
TCGA-AD-6963	MSC-1	1.70576	0.3442	44	13	1.30893	19	0.11	131	0.415648	6	10	0.146235	1.27248	6	1.79176	6	15.2797	3.07847
TCGA-AD-6964	MSC-1	35.2693	0.7365	615	1497	4.60935	0	0	75	0.0111028	3	6	0.0113111	3.50611	68	3.37919	32	37.3189	3.16391
TCGA-AD-6965	MSC-1	2.70397	0.3643	46	55	1.90295	18	0.24	130	0.740316	18	28	0.13913	NA	NA	1.60944	5	11.479	2.83537
TCGA-AD-A5EJ	MSC-1	37.3896	1.0934	663	4125	NA	1	0	66	0.0113783	1	13	0.0154117	2.48517	13	0	1	24.7339	2.70886
TCGA-AD-A5EK	MSC-1	1.84831	0.2808	48	1	0.914174	25	0.03	218	0.947589	11	72	0.143835	NA	NA	1.38629	4	5.61863	3.01688
TCGA-AF-2687	MSC-2	2.335	0.3529	45	0	4.62399	24	0.51	174	0.638629	12	13	0.109269	3.29541	34	2.75167	16	11.3976	3.06552
TCGA-AF-2690	MSC-2	1.78351	0.3412	NA	NA	1.5256	25	0.25	196	0.56228	15	23	0.277602	4.02494	170	3.91197	51	16.5375	3.02347
TCGA-AF-2693	MSC-2	1.96122	0.339	38	NA	1.31806	8	0.04	275	0.489353	22	39	0.216373	2.80504	29	2.77259	16	5.85583	3.12582
TCGA-AF-3911	MSC-2	1.95687	0.3559	52	1	0.86933	20	0.03	188	0.469985	20	18	0.11954	1.8974	7	2.54004	13	4.34499	2.98098
TCGA-AF-3913	MSC-1	NA	0.2948	NA	NA	NA	NA	NA	NA	NA	NA	NA	NA	NA	NA	NA	NA	0.865236	2.8066
TCGA-AF-3914	MSC-1	3.02647	0.246	NA	NA	NA	NA	NA	NA	NA	NA	NA	NA	NA	NA	NA	NA	NA	NA
TCGA-AF-4110	MSC-1	2.11086	0.3522	48	13	0.91082	23	0.12	179	0.602555	23	38	0.178388	4.85087	222	2.72555	16	36.3759	3.09525
TCGA-AF-5654	MSC-2	3.08356	0.3231	42	8	1.46326	8	0.02	139	0.222789	3	17	0.0349061	1.06308	3	1.56071	5	1.73555	2.73933
TCGA-AF-6136	MSC-2	2.73416	0.3329	62	3	1.01088	27	0.33	80	0.688794	20	14	0.236946	NA	NA	1.86368	7	3.59915	2.85355
TCGA-AF-6655	MSC-2	1.61933	0.3465	36	51	0.947696	19	0.08	107	0.653404	10	20	0.191248	1.54468	6	1.94591	7	3.78117	3.04304
TCGA-AF-6672	MSC-1	1.98273	0.3345	26	3	2.33846	21	0.12	165	0.511577	22	23	0.105126	2.18847	10	2.61563	14	3.74587	2.65823
TCGA-AF-A56K	MSC-2	NA	0.3197	44	2	1.18339	14	0.4	142	0.434504	21	59	0.184015	2.80675	26	2.30259	10	NA	2.79892
TCGA-AF-A56L	MSC-2	NA	0.3287	70	3	0.72906	20	0.16	185	0.702463	12	46	0.147378	1.79919	7	2.48491	12	NA	2.95416
TCGA-AF-A56N	MSC-1	2.92916	0.3275	51	14	1.2459	6	0.12	162	0.242712	12	72	0.215182	2.42004	13	2.48491	12	NA	2.88176
TCGA-AG-3591	MSC-2	1.73434	0.3455	41	106	1.14271	22	0.06	204	0.910419	28	9	0.0930153	2.11922	15	2.16822	10	3.31879	2.87641
TCGA-AG-3592	MSC-2	6.19849	0.3478	135	3	0.613745	26	0.14	310	0.859658	15	28	0.130255	3.5875	56	2.75167	16	6.55114	3.04116
TCGA-AG-3725	MSC-2	2.18482	0.3507	56	1	0.883289	21	0.22	102	0.550476	16	13	0.343787	2.39752	13	2.3979	11	9.22679	3.0793
TCGA-AG-3726	MSC-2	3.92857	0.293	46	NA	1.02412	8	0.01	212	0.225069	18	22	0.10189	NA	NA	NA	NA	3.04755	2.78989
TCGA-AG-3727	MSC-2	2.40348	0.2939	58	NA	0.399174	6	0	163	0.2011	28	19	0.168481	NA	NA	NA	NA	0.77216	2.85231
TCGA-AG-3728	MSC-1	NA	0.3413	NA	NA	0.962071	20	NA	130	0.504955	14	40	0.319133	NA	NA	NA	NA	3.77824	2.82377
TCGA-AG-3731	MSC-2	3.20545	0.3516	58	48	2.39763	15	0.18	265	0.427681	23	45	0.147436	3.16015	49	3.52636	34	20.0889	2.91542
TCGA-AG-3732	MSC-2	1.74415	0.3066	37	173	1.73074	13	0.1	128	0.875047	27	25	0.299352	2.64983	18	3.7612	43	11.2647	2.89061
TCGA-AG-3742	MSC-2	3.29865	0.3199	70	112	1.1031	10	0.03	135	0.272951	16	15	0.138633	0.677075	2	1.38629	4	23.8936	2.77941
TCGA-AG-3878	MSC-2	2.68245	0.2791	50	13	0.682635	8	0.09	43	0.144047	0	0	0	NA	NA	NA	NA	7.20335	2.98648
TCGA-AG-3881	MSC-2	2.95228	0.2842	64	20	1.23897	20	0.05	173	0.952113	21	21	0.166848	NA	NA	NA	NA	2.89914	2.91222
TCGA-AG-3882	MSC-2	2.06805	0.2963	49	18	0.720628	15	0.28	244	0.437016	9	46	0.148269	NA	NA	NA	NA	12.5722	2.95798
TCGA-AG-3883	MSC-2	3.29016	0.2889	46	1	1.47582	17	0.13	299	0.478466	32	44	0.187459	NA	NA	NA	NA	5.0414	2.93076
TCGA-AG-3885	MSC-2	2.61418	0.3285	48	39	0.644949	16	0.21	228	0.47968	12	18	0.151986	NA	NA	NA	NA	5.84589	3.03584
TCGA-AG-3887	MSC-2	1.84115	0.2587	43	NA	0.807164	9	0	98	0.185456	8	8	0.0958283	NA	NA	NA	NA	9.97258	2.98339
TCGA-AG-3890	MSC-1	NA	0.2774	55	63	0.995981	10	0.54	185	0.501153	26	60	0.388115	NA	NA	NA	NA	14.8055	2.97931
TCGA-AG-3891	MSC-1	14.0955	0.593	NA	NA	NA	NA	NA	NA	NA	NA	NA	NA	NA	NA	NA	NA	NA	NA
TCGA-AG-3892	MSC-1	NA	0.5876	978	2	2.25065	0	0	49	0.000318279	0	3	0.000291536	NA	NA	NA	NA	22.7256	2.98422
TCGA-AG-3893	MSC-1	NA	0.2849	60	12	2.80312	10	0.13	156	0.326965	23	30	0.14033	NA	NA	NA	NA	4.42168	3.01285
TCGA-AG-3894	MSC-2	2.5914	0.2675	45	101	1.40182	3	0	79	0.0547623	0	5	0.000408781	NA	NA	NA	NA	3.00629	2.87656
TCGA-AG-3896	MSC-2	NA	0.2715	53	0	0.809727	20	0.11	145	0.900967	12	19	0.221407	NA	NA	NA	NA	3.27793	2.95041
TCGA-AG-3898	MSC-2	NA	0.2685	41	20	1.34745	17	0.29	216	0.432193	17	17	0.0580039	NA	NA	NA	NA	3.32359	3.03566
TCGA-AG-3901	MSC-2	NA	0.2547	29	34	0.908104	3	0.04	57	0.102987	5	7	0.0862096	NA	NA	NA	NA	6.75916	2.89527
TCGA-AG-3902	MSC-1	NA	0.2705	53	0	1.40338	12	0.24	139	0.268985	25	15	0.138422	3.0844	38	3.46413	35	33.1878	2.9756
TCGA-AG-3906	MSC-1	NA	0.5293	NA	NA	NA	NA	NA	NA	NA	NA	NA	NA	NA	NA	NA	NA	NA	NA
TCGA-AG-3909	MSC-2	2.4104	0.2612	30	25	0.652136	20	0	131	0.457829	12	10	0.14816	NA	NA	NA	NA	3.54045	2.90406
TCGA-AG-4001	MSC-2	3.19091	0.2809	52	28	2.61291	21	0.24	126	0.695696	20	10	0.13385	NA	NA	NA	NA	6.00841	2.92017
TCGA-AG-4008	MSC-2	NA	0.2652	42	56	1.89982	14	0.28	131	0.312662	18	21	0.140214	NA	NA	NA	NA	7.55421	2.95252
TCGA-AG-4009	MSC-2	NA	0.2854	NA	NA	NA	NA	NA	NA	NA	NA	NA	NA	NA	NA	NA	NA	NA	NA
TCGA-AG-4015	MSC-1	2.81715	0.2981	53	92	NA	21	0.07	359	0.669283	25	33	0.14165	NA	NA	NA	NA	4.00783	2.91882
TCGA-AG-4021	MSC-2	3.42414	0.346	85	36	4.98244	11	0.08	171	0.918452	24	37	0.229478	0.436555	2	0	1	2.1474	2.57809
TCGA-AG-4022	MSC-2	2.00472	0.3436	45	188	1.31519	31	0.23	110	0.78962	4	14	0.257658	1.03349	3	2.8571	18	9.63526	3.05624
TCGA-AG-A002	MSC-1	353.49	0.3178	6378	245	1.42682	0	0	123	0.000454971	0	19	0.000143405	NA	NA	NA	NA	2.01862	2.31776
TCGA-AG-A008	MSC-2	NA	0.6176	36	3	0.985798	17	0.05	71	0.94789	4	5	0.0479836	NA	NA	NA	NA	4.96155	3.04986
TCGA-AG-A00C	MSC-1	NA	0.5582	65	NA	1.12366	7	0.09	184	0.156195	8	28	0.167743	NA	NA	NA	NA	4.43626	3.06385
TCGA-AG-A00Y	MSC-1	NA	0.2637	142	NA	0.513894	8	0.7	1336	0.440866	27	115	0.207523	NA	NA	NA	NA	4.84508	3.00586
TCGA-AG-A011	MSC-1	NA	0.2669	54	8	0.692029	12	0.06	232	0.33124	25	34	0.254797	NA	NA	NA	NA	5.25674	2.94144
TCGA-AG-A014	MSC-2	NA	0.2761	NA	NA	NA	NA	NA	NA	NA	NA	NA	NA	NA	NA	NA	NA	4.25292	2.9562
TCGA-AG-A015	MSC-2	2.58135	0.5815	29	30	1.09202	14	0.09	104	0.947326	5	5	0.0487659	NA	NA	NA	NA	2.62167	2.82532
TCGA-AG-A016	MSC-2	NA	0.282	40	2	0.164426	12	0.12	176	0.947394	14	39	0.338576	NA	NA	NA	NA	2.35071	2.96527
TCGA-AG-A01J	MSC-1	2.94342	0.2531	38	8	0.955323	9	0.03	78	0.18565	9	10	0.126975	NA	NA	NA	NA	5.32892	2.9067
TCGA-AG-A01L	MSC-2	1.83582	0.2594	32	4	NA	21	0.25	120	0.900046	5	8	0.0776728	NA	NA	NA	NA	3.31977	3.03964
TCGA-AG-A01N	MSC-2	3.37586	0.2832	51	NA	1.39153	26	0.28	75	0.927396	13	10	0.114809	NA	NA	NA	NA	1.50994	2.80085
TCGA-AG-A01W	MSC-1	3.52277	0.2895	74	34	NA	15	0.12	199	0.54221	28	42	0.150104	NA	NA	NA	NA	5.46743	3.02189
TCGA-AG-A01Y	MSC-1	2.20695	0.3053	33	1	NA	11	0.06	187	0.366271	30	32	0.289829	NA	NA	NA	NA	5.38843	2.93988
TCGA-AG-A020	MSC-1	2.02696	0.3111	32	4	1.42368	8	0.3	161	0.381264	15	29	0.121332	NA	NA	NA	NA	3.17668	2.98972
TCGA-AG-A023	MSC-2	NA	0.2476	NA	NA	NA	NA	NA	NA	NA	NA	NA	NA	NA	NA	NA	NA	4.10486	2.9056
TCGA-AG-A026	MSC-1	5.46603	0.3214	94	12	1.36384	19	0.12	241	0.42935	14	39	0.332146	NA	NA	NA	NA	3.07395	2.67569
TCGA-AG-A02N	MSC-1	30.4323	1.2673	488	NA	1.76727	4	0	111	0.0979698	2	13	0.0131034	NA	NA	NA	NA	16.4787	3.11083
TCGA-AG-A02X	MSC-2	3.9026	0.2853	72	8	0.786	18	0.01	171	1	22	34	0.304494	NA	NA	NA	NA	4.6594	2.96705
TCGA-AG-A032	MSC-2	2.46534	0.2539	36	2	1.09216	24	NA	129	0.920733	13	5	0.0510758	NA	NA	NA	NA	3.75993	3.09876
TCGA-AG-A036	MSC-1	4.55591	0.3005	107	NA	1.7482	NA	NA	NA	NA	NA	NA	NA	NA	NA	NA	NA	6.90309	3.12657
TCGA-AH-6544	MSC-1	3.30948	0.3308	61	31	1.26901	18	0.07	133	0.55286	22	26	0.23764	NA	NA	0.636514	2	0.462932	2.93658
TCGA-AH-6547	MSC-1	0.108116	0.3524	7	NA	1.33538	2	0.15	44	0.0426405	3	19	1.56658e-05	4.04751	100	3.55692	36	17.6346	2.93466
TCGA-AH-6549	MSC-1	NA	0.3635	41	6	3.46603	NA	NA	NA	NA	NA	NA	NA	2.41291	13	1.73287	6	2.20289	2.93407
TCGA-AH-6643	MSC-2	2.52683	0.3494	45	0	1.81344	19	0.21	126	0.507059	12	25	0.322524	1.76364	6	1.03972	3	5.64193	2.95875
TCGA-AH-6644	MSC-2	2.59813	0.3448	65	79	1.69887	31	0.05	89	0.874215	17	11	0.118508	NA	NA	2.30259	10	9.11689	2.93825
TCGA-AH-6897	MSC-2	2.45017	0.344	63	5	4.87557	13	0.03	143	0.342911	15	14	0.0750291	2.27106	13	1.09861	3	1.38454	2.8748
TCGA-AH-6903	MSC-2	1.60934	0.3374	35	2	1.07706	2	0	85	0.0329427	3	7	0.0122798	1.99671	14	1.67699	6	1.82605	2.94822
TCGA-AM-5820	MSC-2	1.71852	0.3465	44	48	1.37589	6	0.2	580	0.267329	33	63	0.205932	NA	NA	0	1	1.49652	2.80069
TCGA-AM-5821	MSC-1	30.0037	0.8795	260	971	3.52863	4	0.1	120	0.118544	3	12	0.0207994	3.6012	76	2.04319	8	30.7682	3.07487
TCGA-AU-3779	MSC-2	2.32228	0.3365	50	NA	1.07188	20	0.2	138	0.882393	21	29	0.31474	2.93333	49	3.08704	23	5.53994	3.08584
TCGA-AU-6004	MSC-1	24.3311	0.8424	418	3376	0.653907	2	0.11	94	0.0505026	2	8	0.00422602	1.66162	11	2.99707	21	13.4778	3.2262
TCGA-AY-4070	MSC-1	4.26862	0.2687	79	7	2.96112	18	0.43	292	0.591922	47	33	0.262118	NA	NA	NA	NA	5.60432	2.85566
TCGA-AY-4071	MSC-1	3.17286	0.2716	71	62	0.84962	17	0.34	130	0.42076	19	23	0.231948	NA	NA	NA	NA	14.2325	2.95947
TCGA-AY-5543	MSC-2	2.28385	0.3374	45	4	1.15366	14	0.04	134	0.360678	12	31	0.195618	2.42479	13	2.36938	11	6.83169	3.0793
TCGA-AY-6196	MSC-1	5.41839	0.3602	93	91	1.35486	17	0.48	223	0.739036	64	50	0.290222	4.10531	165	4.10124	62	38.0588	3.10253
TCGA-AY-6197	MSC-1	27.3248	0.965	506	2721	0.53258	3	0	157	0.0897109	3	6	0.078252	1.62712	6	2.07944	8	9.70978	3.14292
TCGA-AY-6386	MSC-2	2.57579	0.327	32	157	0.846726	2	0.02	107	0.0544459	0	19	6.40499e-05	3.25572	40	2.67012	15	4.98058	3.04071
TCGA-AY-A54L	MSC-2	3.47561	0.2932	68	30	3.66377	27	0.49	70	0.692072	24	36	0.146239	0.693118	2	0.693147	2	2.74403	2.77932
TCGA-AY-A69D	MSC-2	4.34619	0.3161	59	29	1.71972	23	0.01	175	0.868554	9	32	0.0199952	1.34091	7	1.60944	5	NA	2.91556
TCGA-AY-A71X	MSC-2	2.11934	0.3062	44	30	1.18751	0	0.04	139	0.0814805	13	44	0.0556207	0	1	0	1	NA	2.81412
TCGA-AY-A8YK	MSC-1	1.39326	0.3268	35	NA	1.56739	26	0.08	204	0.899991	24	84	0.159644	2.15997	10	1.79176	6	NA	2.92368
TCGA-AZ-4308	MSC-1	NA	0.363	31	NA	0.845682	8	0.01	229	0.19739	14	58	0.117001	NA	NA	NA	NA	1.41266	2.89685
TCGA-AZ-4313	MSC-1	NA	0.7225	NA	NA	1.21965	5	NA	61	0.138134	0	19	0.00264029	NA	NA	0	1	1.45958	3.01062
TCGA-AZ-4315	MSC-1	158.566	0.3429	2786	240	0.683756	0	0	125	0.00127252	1	12	0.00329769	0	1	1.38629	4	8.29771	2.93797
TCGA-AZ-4323	MSC-2	1.16996	0.426	29	NA	7.16604	5	0.45	97	0.0930211	4	8	0.107845	1.72614	14	4.79232	126	20.6728	2.89853
TCGA-AZ-4614	MSC-1	NA	0.3773	92	29	2.00648	7	0.22	293	0.574137	23	45	0.244276	NA	NA	NA	NA	6.26784	2.99904
TCGA-AZ-4615	MSC-1	24.5205	1.0327	217	1371	0.866278	2	0	100	0.0587096	1	12	0.0102782	NA	NA	NA	NA	40.167	3.21262
TCGA-AZ-4616	MSC-2	2.64362	0.3171	40	45	1.77192	13	0.41	88	0.485617	22	18	0.141228	0.69314	2	1.74787	6	12.443	3.13723
TCGA-AZ-4681	MSC-2	1.83544	0.3537	30	NA	0.215934	11	0.02	143	0.243425	11	15	0.126317	NA	NA	NA	NA	0.609999	NA
TCGA-AZ-4682	MSC-2	1.7955	0.367	38	0	1.43452	10	0.09	126	0.443323	7	18	0.147122	1.57384	5	1.60944	5	5.05416	2.94274
TCGA-AZ-4684	MSC-1	NA	0.3572	NA	NA	0.923601	21	NA	188	0.558182	20	21	0.23351	NA	NA	NA	NA	7.50937	2.94088
TCGA-AZ-5403	MSC-1	1.84888	0.3101	45	4	0.719878	17	0.04	144	0.405142	12	23	0.333149	NA	NA	0.693147	2	1.68268	2.74663
TCGA-AZ-5407	MSC-2	2.31065	0.3611	37	0	0.8421	7	0.15	75	0.214247	1	2	2.38113e-05	3.68966	64	2.77823	19	7.34145	2.81852
TCGA-AZ-6598	MSC-1	56.5754	1.3777	763	5272	1.07662	11	0.02	123	0.947686	0	5	0.000410455	0	1	1.79176	6	40.6802	2.99103
TCGA-AZ-6599	MSC-1	5.48785	0.3766	121	8	3.36618	0	0.06	75	0.0515251	3	3	0.00618367	0.979197	3	1.09861	3	4.55379	2.93209
TCGA-AZ-6600	MSC-1	3.08597	0.3613	40	3	1.12083	21	0.35	165	0.501879	12	15	0.127794	3.75347	73	1.09861	3	5.00179	2.95878
TCGA-AZ-6601	MSC-1	NA	0.5961	NA	NA	NA	NA	NA	NA	NA	NA	NA	NA	NA	NA	NA	NA	24.1247	2.89119
TCGA-AZ-6603	MSC-2	1.79168	0.3686	48	4	1.03494	27	0.31	110	0.723172	11	12	0.127869	2.44248	13	2.70805	15	8.37595	3.04076
TCGA-AZ-6605	MSC-2	2.59161	0.3467	52	83	0.973581	21	0.13	98	0.490918	8	9	0.080557	3.95486	127	3.46799	33	9.24508	3.01854
TCGA-AZ-6606	MSC-2	3.27385	0.3623	43	22	0.968773	8	0.1	107	0.71676	17	21	0.0969012	0	1	0.693147	2	6.0854	3.05909
TCGA-AZ-6607	MSC-1	1.62058	0.354	28	0	1.25042	22	0.47	120	0.796884	16	13	0.059342	2.44334	13	2.54004	13	18.8158	2.93937
TCGA-AZ-6608	MSC-1	NA	0.3613	NA	NA	NA	NA	NA	NA	NA	NA	NA	NA	NA	NA	NA	NA	1.77196	2.9532
TCGA-BM-6198	MSC-1	NA	0.3463	NA	NA	NA	NA	NA	NA	NA	NA	NA	NA	NA	NA	NA	NA	14.4085	3.07471
TCGA-CA-5254	MSC-2	4.91404	0.3896	93	62	1.69961	17	0.07	402	0.547151	28	56	0.146458	3.6806	62	2.3979	11	3.35619	2.91846
TCGA-CA-5255	MSC-2	1.12738	0.3805	29	2	1.73072	18	0.18	44	0.374379	2	4	0.0906724	NA	NA	1.09861	3	1.3152	2.92062
TCGA-CA-5256	MSC-2	NA	0.3522	32	74	1.08783	22	0.16	97	0.844438	6	8	0.0607123	NA	NA	NA	NA	5.27486	3.00926
TCGA-CA-5796	MSC-2	1.42849	0.3604	31	85	0.445184	4	0	54	0.113527	1	3	0.00532461	2.98179	48	2.92642	19	8.75396	3.00146
TCGA-CA-5797	MSC-1	1.43799	0.3554	35	161	3.32236	17	0.16	181	0.4821	23	31	0.295304	0	1	2.44102	12	6.4732	2.95357
TCGA-CA-6715	MSC-1	2.35861	0.3669	23	39	1.95181	11	0.03	196	0.280923	16	25	0.122507	NA	NA	0	1	3.25356	2.93657
TCGA-CA-6716	MSC-2	3.60195	0.3773	79	18	1.31951	21	0.07	55	0.584775	6	4	0.000519421	1.5358	5	1.09861	3	0.589949	2.78398
TCGA-CA-6717	MSC-1	246.327	0.3653	4533	159	1.52804	NA	NA	37	9.53791e-07	NA	NA	NA	4.16947	89	3.97584	54	14.5214	2.77227
TCGA-CA-6718	MSC-1	89.1449	0.3722	1803	74	1.48966	2	0.04	91	0.1141	11	3	0.0419165	3.20367	51	3.17608	25	72.7564	3.31776
TCGA-CA-6719	MSC-2	3.00233	0.3645	65	8	0.951944	16	0.29	119	0.557715	34	16	0.160066	3.77103	65	2.5666	14	5.99373	2.91969
TCGA-CI-6619	MSC-2	1.7615	0.3407	29	0	3.50525	25	0.1	61	0.509578	9	4	0.107704	1.69197	15	2.91249	19	14.9807	3.01913
TCGA-CI-6620	MSC-1	1.30144	0.3445	21	1	2.19237	9	0.05	84	0.265079	11	8	0.159312	1.09273	3	2.48491	12	3.88577	2.7074
TCGA-CI-6621	MSC-2	2.6522	0.3389	61	89	1.17671	20	0.38	145	0.372991	23	20	0.21118	1.44257	10	2.81336	17	11.7107	3.049
TCGA-CI-6622	MSC-2	2.25981	0.3223	54	8	0.866542	7	0	92	0.127465	8	10	0.065415	0.585953	2	0	1	2.03481	2.99249
TCGA-CI-6623	MSC-2	1.69316	0.3617	28	55	1.42649	25	0.13	88	0.706954	13	12	0.28961	0.214889	3	2.61563	14	3.82733	2.9631
TCGA-CI-6624	MSC-1	6.36704	0.3402	149	24	5.28957	17	0.17	129	0.451512	24	29	0.275549	2.99966	23	2.79851	17	9.85478	3.00712
TCGA-CK-4947	MSC-2	2.09816	0.3269	48	90	0.596795	4	0.05	70	0.0877469	3	6	0.0505864	4.08433	91	3.05252	22	11.8098	3.10978
TCGA-CK-4948	MSC-2	2.36807	0.3486	23	1	4.42355	20	0.38	115	0.330631	18	16	0.0934224	1.78266	6	2.30259	10	3.05544	2.87314
TCGA-CK-4950	MSC-1	4.14305	0.3697	98	161	0.947641	8	0.05	88	0.229649	5	4	0.0599314	4.46635	146	2.87822	19	17.8319	2.95606
TCGA-CK-4951	MSC-1	106.095	0.7849	2186	2711	1.07482	0	0.03	111	0.00262172	0	12	0.0315427	1.63951	6	2.58857	14	27.3447	3.12961
TCGA-CK-4952	MSC-2	3.43662	0.3926	73	47	0.778721	4	0.09	120	0.154682	6	11	0.058595	0.121038	2	1.38629	4	3.13985	2.82941
TCGA-CK-5912	MSC-2	1.42334	0.3783	25	38	0.934713	22	0.2	97	0.710806	11	14	0.325062	2.05344	16	1.79176	6	2.38822	2.95631
TCGA-CK-5913	MSC-1	19.6476	0.9213	410	1359	1.00443	2	0	79	0.0595169	4	9	0.0295257	NA	NA	1.33218	4	22.2843	3.18479
TCGA-CK-5914	MSC-2	3.15341	0.3446	55	4	0.634004	19	0.03	94	0.658212	11	14	0.190776	NA	NA	1.90615	7	13.241	3.23582
TCGA-CK-5915	MSC-2	2.0133	0.3162	29	10	NA	21	0.05	97	0.864378	2	5	0.0706949	NA	NA	0.693147	2	0.374236	2.86543
TCGA-CK-5916	MSC-1	33.7741	0.9208	528	2625	0.536736	0	0	53	0.000178076	0	4	0.0116552	3.85223	72	2.36938	11	73.9293	3.00422
TCGA-CK-6746	MSC-1	31.3444	1.1685	338	1375	NA	2	0	166	0.0504291	7	15	0.0898109	NA	NA	3.10407	24	28.9989	3.13179
TCGA-CK-6747	MSC-2	3.44575	0.3727	33	199	0.528124	0	0	51	0.000432793	2	2	0.0464147	2.69781	37	2.92642	19	5.28464	3.07508
TCGA-CK-6748	MSC-2	1.28835	0.3564	24	1	0.840289	16	0.1	105	0.457754	14	12	0.18256	1.09481	3	1.90615	7	4.73299	2.83178
TCGA-CK-6751	MSC-2	4.11489	0.3583	100	60	0.539152	0	0.08	53	0.00417148	2	19	0.00388325	0	1	2.25386	10	7.20678	3.06835
TCGA-CL-4957	MSC-2	1.99817	0.3362	44	1	1.97608	13	0.09	278	0.442704	25	40	0.081012	1.71901	6	1.60944	5	2.68491	3.05285
TCGA-CL-5917	MSC-2	1.72358	0.359	23	15	1.48537	31	0.08	110	0.938544	15	20	0.417861	0	1	1.03972	3	0.793622	2.84834
TCGA-CL-5918	MSC-2	2.7945	0.3446	26	0	0.792469	12	0.11	97	0.341051	12	21	0.145499	NA	NA	1.38629	4	35.9936	3.01152
TCGA-CM-4743	MSC-1	26.9773	0.8182	355	1191	0.907935	0	0.05	74	0.00470361	1	5	0.0528736	1.03141	5	0	1	23.4327	3.15625
TCGA-CM-4744	MSC-2	3.34496	0.3613	58	54	1.3718	11	0.06	109	0.213509	4	2	0.0410531	0	1	1.52443	8	14.2448	3.07402
TCGA-CM-4746	MSC-2	17.8106	0.8512	317	1146	1.21316	5	0.01	110	0.135882	8	14	0.0361055	NA	NA	NA	NA	6.19814	2.91344
TCGA-CM-4747	MSC-2	1.93087	0.3787	45	26	1.17467	16	0.1	115	0.446203	21	11	0.0983881	NA	NA	NA	NA	1.23264	2.77921
TCGA-CM-4748	MSC-1	1.58957	0.365	22	6	NA	0	0	51	0.0119	3	5	0.0403996	NA	NA	NA	NA	1.38095	2.99081
TCGA-CM-4750	MSC-2	2.08585	0.3583	48	20	0.370752	22	0.29	132	0.879546	7	9	0.0822202	NA	NA	NA	NA	5.00761	3.00066
TCGA-CM-4751	MSC-2	2.21595	0.3606	51	2	0.775586	8	0.15	71	0.186735	14	12	0.0935534	2.75853	21	3.01495	21	16.6057	3.13332
TCGA-CM-4752	MSC-2	2.65852	0.3498	68	41	2.55135	28	0.3	226	0.569075	22	9	0.0787749	NA	NA	NA	NA	9.57725	3.06246
TCGA-CM-5341	MSC-2	3.64451	0.3524	60	8	0.826177	19	0.31	166	0.54392	17	14	0.0916669	NA	NA	NA	NA	5.25972	2.86193
TCGA-CM-5344	MSC-2	1.38318	0.3396	22	3	2.72813	21	0.14	85	0.608911	14	19	0.378048	0.669328	2	1.60944	5	3.30462	2.91681
TCGA-CM-5348	MSC-2	3.98632	0.3321	66	35	3.20621	24	0.15	140	0.891512	29	45	0.370833	0	1	2.19722	9	8.91676	3.03653
TCGA-CM-5349	MSC-2	2.28588	0.3249	37	43	0.618022	9	0.13	105	0.278002	25	17	0.128857	NA	NA	0.636514	2	2.41275	2.89542
TCGA-CM-5860	MSC-2	2.49976	0.3393	51	1	0.688775	28	0.05	98	0.947702	12	18	0.254193	1.67344	6	1.38629	4	3.75546	3.10798
TCGA-CM-5861	MSC-1	33.5867	0.9692	517	1668	1.52087	3	0	66	0.0847228	1	6	0.000200656	NA	NA	0	1	5.07583	3.1293
TCGA-CM-5862	MSC-2	2.08964	0.3545	19	2	0.711889	26	0.18	183	0.859797	17	29	0.30687	NA	NA	0	1	2.66641	2.90192
TCGA-CM-5863	MSC-1	1.58925	0.3973	27	0	1.12299	NA	0.59	61	0.1944	2	NA	NA	2.08488	17	1.60944	5	3.63082	2.91457
TCGA-CM-5864	MSC-1	4.44017	0.3329	83	124	1.23027	26	0.71	124	0.653255	11	4	0.0393453	0.919444	3	1.03972	3	8.32024	3.0372
TCGA-CM-5868	MSC-1	2.01778	0.3403	27	4	1.09525	11	0.58	81	0.447483	8	24	0.355348	1.57781	5	1.38629	4	2.38254	2.99752
TCGA-CM-6161	MSC-2	1.87484	0.3145	43	1	1.83053	16	0.12	70	0.947729	2	9	0.104751	2.09334	14	3.04452	21	13.2875	2.91676
TCGA-CM-6162	MSC-2	25.1874	0.8773	418	1110	1.67213	0	0.05	51	0.000495125	0	19	2.70592e-05	3.15324	49	3.1418	24	17.9359	3.0403
TCGA-CM-6163	MSC-2	2.35804	0.3345	41	NA	1.37204	27	0.36	98	0.695758	18	23	0.420438	3.40031	54	3.06253	22	9.58944	2.94174
TCGA-CM-6164	MSC-2	1.55724	0.3277	31	0	3.37067	19	0.2	95	0.39755	9	10	0.192949	1.79605	7	1.60944	5	8.6064	2.99453
TCGA-CM-6165	MSC-1	2.54361	0.3145	53	7	0.60966	6	0.08	93	0.164143	0	7	0.121593	2.44401	16	2.16396	9	5.38565	3.11363
TCGA-CM-6166	MSC-2	1.99137	0.3171	34	4	1.35959	16	0.04	71	0.650038	5	5	0.106974	NA	NA	1.60944	5	1.3783	2.62948
TCGA-CM-6167	MSC-2	1.83461	0.3157	41	14	1.55959	27	0.09	92	0.220832	11	8	0.142537	1.83289	15	3.04452	21	9.1749	2.8346
TCGA-CM-6168	MSC-2	5.07584	0.4083	NA	NA	1.30705	7	0.01	72	0.163994	4	4	0.0164681	0.688005	2	3.09104	22	5.40424	3.03614
TCGA-CM-6169	MSC-2	2.51666	0.3404	39	12	1.0637	9	0.38	110	0.530812	12	20	0.273966	3.75415	72	2.42548	13	22.0078	3.1075
TCGA-CM-6170	MSC-1	1.94105	0.3219	44	4	1.54313	14	0.35	116	0.726844	10	35	0.236378	2.48773	14	1.60944	5	4.15198	2.91926
TCGA-CM-6171	MSC-1	28.7088	1.1813	370	1263	2.7215	1	0.07	59	0.0940042	4	5	0.0290869	1.53651	10	1.33218	4	7.88217	2.88441
TCGA-CM-6172	MSC-2	2.03159	0.3388	44	1	0.896989	10	0.16	166	0.388781	18	39	0.215886	2.49332	18	1.94591	7	3.08744	3.0404
TCGA-CM-6674	MSC-1	21.115	0.7398	305	1171	1.20601	0	NA	53	0.000115773	0	19	0.0117426	0	1	2.15353	10	13.0811	2.96363
TCGA-CM-6675	MSC-2	2.01296	0.357	40	116	0.53766	4	0.19	245	0.943104	39	36	0.200841	NA	NA	1.74787	6	6.84746	2.91051
TCGA-CM-6676	MSC-2	2.32922	0.353	40	3	1.03006	21	0.61	64	0.583664	9	9	0.0520903	0	1	1.79176	6	2.42147	2.64987
TCGA-CM-6677	MSC-2	3.32789	0.3529	68	40	1.28616	19	0.24	145	0.51865	14	35	0.398544	3.37392	41	2.36938	11	6.9433	2.91213
TCGA-CM-6678	MSC-2	3.07774	0.349	58	9	1.56819	12	0.24	49	0.710038	2	5	0.172612	NA	NA	0.693147	2	2.09368	2.9173
TCGA-CM-6679	MSC-1	1.67179	0.3381	30	1	0.989187	25	0.1	79	0.5424	15	21	0.22253	4.01702	74	2.36938	11	4.54141	2.87729
TCGA-CM-6680	MSC-2	NA	0.4575	50	22	1.66188	2	0.24	65	0.0354274	5	4	0.0458831	2.77054	22	2.04319	8	9.34552	3.04363
TCGA-D5-5537	MSC-2	2.34672	0.3494	50	48	0.850673	19	0.09	70	0.942553	2	7	0.226532	2.12483	23	1.09861	3	1.6887	2.88688
TCGA-D5-5538	MSC-2	2.53442	0.3546	63	54	4.45195	7	0.06	144	0.198043	9	39	0.115091	3.18936	59	2.79851	17	7.8099	2.93398
TCGA-D5-5539	MSC-2	2.26144	0.3573	41	5	1.58884	21	0.07	143	0.92568	17	28	0.0934254	2.36054	13	1.79176	6	2.66768	2.78876
TCGA-D5-5540	MSC-2	2.55889	0.3281	60	20	0.912246	12	0.06	137	0.529896	18	40	0.272589	NA	NA	1.76776	7	5.62712	2.84151
TCGA-D5-5541	MSC-2	1.34758	0.328	NA	NA	1.01411	12	0.21	91	0.926358	8	19	0.153993	2.7632	30	2.5384	20	8.25423	2.8876
TCGA-D5-6529	MSC-2	2.35099	0.3658	45	9	0.758912	21	0.04	66	0.534863	15	10	0.180228	3.62284	134	3.04073	22	9.60457	3.15559
TCGA-D5-6530	MSC-1	27.4763	1.0856	386	4526	1.04062	0	0	87	0.00779658	6	4	0.0179352	3.81579	57	2.99573	20	40.2229	3.0355
TCGA-D5-6531	MSC-2	3.98453	0.347	78	9	1.38963	25	0.21	143	0.64563	23	19	0.124233	1.77485	8	2.54004	13	11.4798	3.20399
TCGA-D5-6532	MSC-1	2.31662	0.3466	37	0	0.731333	7	0.06	134	0.154065	12	22	0.256509	2.47085	14	0	1	2.32435	2.91747
TCGA-D5-6533	MSC-1	3.4933	0.3337	72	33	0.544883	21	0.42	216	0.739359	18	47	0.287384	2.66278	23	2.30259	10	4.69515	3.10152
TCGA-D5-6534	MSC-1	3.62779	0.3343	70	6	1.2716	13	0.14	106	0.319599	17	19	0.165924	4.02274	116	4.15968	67	16.4837	3.1575
TCGA-D5-6535	MSC-1	3.76595	0.343	72	0	1.396	17	0.21	217	0.603718	23	53	0.265892	3.72533	65	2.77259	16	6.40102	2.97885
TCGA-D5-6536	MSC-2	2.50026	0.3522	57	71	1.79512	9	0.08	133	0.333692	23	29	0.161528	NA	NA	NA	0	2.19134	2.95988
TCGA-D5-6537	MSC-2	2.724	0.3503	30	0	1.57191	12	0.03	116	0.947477	8	6	0.0754596	NA	NA	1.79176	6	5.15273	3.00503
TCGA-D5-6538	MSC-2	2.86735	0.3432	58	3	1.20178	31	0.04	147	0.947527	13	15	0.0745069	NA	NA	0	1	0.812112	2.64637
TCGA-D5-6539	MSC-2	2.30122	0.3265	60	85	0.629608	27	0.24	116	0.374509	17	10	0.037632	2.89982	32	2.3979	11	8.86363	2.88024
TCGA-D5-6540	MSC-1	29.8661	0.9984	501	3125	0.810937	4	0.01	55	0.0765471	0	2	0.0118017	NA	NA	2.16396	9	12.5192	3.00459
TCGA-D5-6541	MSC-2	2.01389	0.3319	45	18	1.1585	4	0.12	84	0.0831002	9	9	0.0471066	3.80334	77	2.73634	16	8.33675	3.03019
TCGA-D5-6898	MSC-2	1.7674	0.3407	33	0	0.882608	15	0.37	105	0.500391	29	20	0.245311	3.26969	39	2.89037	18	3.89679	2.87757
TCGA-D5-6920	MSC-2	2.53513	0.3434	65	78	0.486974	2	0.06	53	0.0216805	0	5	0.0571471	3.54692	87	1.90615	7	12.3406	3.06392
TCGA-D5-6922	MSC-2	2.44632	0.3579	60	6	2.05472	16	0.18	136	0.447661	18	20	0.0989066	1.76426	7	2.56495	13	6.58814	2.91723
TCGA-D5-6924	MSC-2	3.58723	0.3409	76	14	1.83607	17	0.24	82	0.411184	16	15	0.179951	4.52658	177	1.60944	5	12.017	2.91185
TCGA-D5-6926	MSC-2	2.52955	0.3496	30	9	0.585464	16	0.13	78	0.432572	12	7	0.0489323	3.26724	42	2.44102	12	6.86513	2.90992
TCGA-D5-6927	MSC-1	16.7443	0.7283	267	1536	0.886155	0	0.07	63	0.000414203	0	3	0.000252111	3.49188	41	2.58231	15	19.872	3.14705
TCGA-D5-6928	MSC-1	40.1899	0.6559	696	1870	2.6562	9	0	48	0.152759	1	4	0.000481372	4.5994	201	4.30102	88	99.7949	3.11373
TCGA-D5-6929	MSC-1	2.692	0.3524	48	7	2.10962	18	0.1	245	0.835826	18	29	0.312404	5.00484	255	1.09861	3	7.30712	2.87718
TCGA-D5-6930	MSC-1	30.6645	0.6864	474	1864	0.970519	0	0	73	0.00133289	0	4	0.000882651	3.17519	51	3.12029	23	22.5426	3.06644
TCGA-D5-6931	MSC-1	7.36615	0.3574	177	22	1.08429	4	0.09	108	0.175088	14	19	0.19534	2.66541	20	2.35167	11	11.0232	3.0326
TCGA-D5-6932	MSC-1	3.08356	0.3444	54	61	1.03391	19	0.23	205	0.725606	19	41	0.168321	NA	NA	1.79176	6	5.24438	3.0664
TCGA-D5-7000	MSC-2	2.50377	0.3496	41	2	0.624068	9	0.07	113	0.214479	2	14	0.20148	1.47349	5	2.51266	13	7.25347	3.10996
TCGA-DC-4745	MSC-2	1.5732	0.3391	35	28	0.93619	16	0.31	344	0.791146	24	84	0.297578	2.55136	16	1.94591	7	3.38109	2.94406
TCGA-DC-4749	MSC-2	1.60851	0.3406	28	20	0.647464	20	0.17	225	0.48517	13	30	0.245536	1.95803	22	0	1	2.53008	2.94138
TCGA-DC-5337	MSC-2	2.34425	0.3191	58	6	2.1308	2	0.06	62	0.0544932	3	3	0.00702548	1.63449	11	2.44102	12	7.19017	2.97087
TCGA-DC-5869	MSC-2	1.88254	0.3785	37	172	1.30931	25	0.38	109	0.778868	3	19	0.0291492	NA	NA	1.74787	6	2.0391	2.89221
TCGA-DC-6154	MSC-1	2.70332	0.331	30	0	1.49365	16	0.02	126	0.947698	15	30	0.254327	0	1	1.79176	6	3.47091	2.76289
TCGA-DC-6155	MSC-2	1.30603	0.3493	24	5	1.58478	20	0.12	190	0.863543	13	13	0.123056	NA	NA	NA	0	1.28514	2.93454
TCGA-DC-6157	MSC-1	1.94525	0.331	37	2	1.39173	25	0.44	110	0.753119	12	8	0.0446118	0	1	1.33218	4	3.90888	2.85798
TCGA-DC-6158	MSC-1	2.00086	0.339	41	6	0.949369	22	0.21	189	0.506348	25	55	0.370627	3.17471	48	3.19351	26	14.1879	2.92243
TCGA-DC-6160	MSC-2	1.87214	0.321	36	44	1.21506	9	0.11	149	0.277362	17	36	0.260314	3.47167	40	1.94591	7	8.40145	2.98607
TCGA-DC-6681	MSC-2	1.63167	0.3433	36	1	0.811665	4	0.11	68	0.125239	3	6	0.038566	1.2003	5	2.83321	17	2.75498	2.88532
TCGA-DC-6682	MSC-2	2.94629	0.3334	46	5	2.00356	25	0.22	240	0.541299	20	44	0.164861	0	1	1.38629	4	3.43018	3.01729
TCGA-DC-6683	MSC-1	1.69198	0.3459	28	23	1.43236	19	0.23	86	0.410554	15	7	0.092638	NA	NA	1.60944	5	1.66064	2.99588
TCGA-DM-A0X9	MSC-2	4.13368	0.3503	84	100	1.10361	9	0.01	109	0.681402	4	12	0.000711191	1.69055	8	2.95043	22	9.05471	3.05948
TCGA-DM-A0XD	MSC-1	3.69074	0.3301	58	69	1.49321	6	0.05	260	0.179015	12	35	0.170961	1.35337	4	NA	0	4.90069	3.01121
TCGA-DM-A0XF	MSC-1	2.88779	0.3334	31	3	1.14921	13	0.14	108	0.280348	16	18	0.186525	NA	NA	2.35167	11	6.31964	3.0714
TCGA-DM-A1D0	MSC-1	2.30023	0.3358	51	8	1.3157	9	0.05	210	0.247895	22	43	0.28552	NA	NA	NA	0	2.20761	2.75546
TCGA-DM-A1D4	MSC-2	4.11912	0.3544	70	84	0.547032	9	0	114	0.245501	15	18	0.135539	NA	NA	1.90615	7	4.59925	2.84336
TCGA-DM-A1D6	MSC-2	2.27765	0.3534	38	0	0.891872	10	0.14	153	0.628376	18	36	0.222995	NA	NA	0	1	0.589845	2.95724
TCGA-DM-A1D7	MSC-1	3.00235	0.3316	46	2	0.733549	5	0.3	157	0.205669	17	20	0.0607972	2.39437	18	1.38629	4	4.38258	2.87236
TCGA-DM-A1D8	MSC-1	3.44127	0.3468	89	65	0.496431	17	0.19	136	0.418762	12	12	0.120849	NA	NA	1.55859	7	5.41292	3.07668
TCGA-DM-A1D9	MSC-1	2.90511	0.335	53	51	1.39462	9	0.06	124	0.932474	14	29	0.227469	0.645479	2	1.38629	4	1.66985	2.8558
TCGA-DM-A1DA	MSC-1	6.293	0.3952	73	3	0.626544	17	0.09	196	0.929632	8	34	0.517164	0.693026	2	1.38629	4	3.28328	3.03475
TCGA-DM-A1DB	MSC-1	1.37279	0.3441	NA	NA	0.968688	12	0	201	0.33759	24	45	0.216211	NA	NA	2.75167	16	6.9899	2.8067
TCGA-DM-A1HA	MSC-2	3.43511	0.3507	25	0	1.7543	10	0.14	256	0.895701	37	63	0.473649	NA	NA	1.24245	4	5.2809	3.00514
TCGA-DM-A1HB	MSC-1	27.4054	1.0166	424	3188	0.815653	0	0	81	0.000408287	0	4	0.000241152	NA	NA	0	1	1.52151	2.83852
TCGA-DM-A280	MSC-1	NA	0.3888	65	28	1.12642	3	0.13	48	0.0942148	3	5	0.0647604	NA	NA	0	1	1.84316	2.85832
TCGA-DM-A282	MSC-2	2.4771	0.3739	43	4	0.922441	5	0	70	0.0625279	5	6	0.0484221	NA	NA	0	1	0.984976	2.83499
TCGA-DM-A285	MSC-1	4.11488	0.3761	82	64	5.52389	16	0.66	152	0.643533	13	23	0.183705	0	1	NA	0	0.602462	2.69423
TCGA-DM-A288	MSC-1	NA	0.3948	33	52	1.19782	16	0.33	190	0.490718	26	35	0.207666	0.692149	2	NA	0	0.301493	2.688
TCGA-DM-A28A	MSC-1	NA	0.3995	53	101	1.77328	8	0.12	190	0.643601	22	35	0.181442	1.488	6	1.03972	3	4.07536	2.87956
TCGA-DM-A28C	MSC-2	2.49234	0.3712	50	10	1.45994	1	0.02	64	0.0341887	1	2	0.000108787	0.630535	2	NA	0	0.73696	2.80255
TCGA-DM-A28E	MSC-2	2.23004	0.379	NA	NA	0.82213	6	0.07	115	0.117274	4	24	0.0717096	NA	NA	0	1	1.28504	3.04565
TCGA-DM-A28F	MSC-1	5.7077	0.3791	93	126	1.67735	16	0.09	258	0.888302	26	53	0.230963	2.1418	9	2.27187	10	3.40351	2.91958
TCGA-DM-A28G	MSC-1	2.73309	0.3656	55	1	3.09006	2	0.04	51	0.05157	4	3	0.0192238	2.41774	17	1.60944	5	4.18308	2.77785
TCGA-DM-A28H	MSC-1	3.02871	0.3898	52	28	0.531907	7	0.01	293	0.212208	23	74	0.211832	2.15031	9	0.693147	2	0.942358	2.51461
TCGA-DM-A28K	MSC-2	2.45245	0.397	39	24	1.84758	8	0	94	0.274573	12	11	0.0608515	NA	NA	0	1	1.83368	2.91409
TCGA-DM-A28M	MSC-2	2.3848	0.3983	49	122	1.11638	20	0.09	59	0.86099	2	3	0.0653336	NA	NA	1.73287	6	2.10585	2.99708
TCGA-DT-5265	MSC-2	2.11653	0.3389	51	17	1.17645	7	0.12	162	0.370077	13	37	0.18223	NA	NA	NA	0	6.01588	2.98597
TCGA-DY-A0XA	MSC-1	3.22227	0.3458	45	NA	0.756386	13	0.14	164	0.387022	19	37	0.135089	2.86459	24	1.60944	5	3.94985	2.69862
TCGA-DY-A1DC	MSC-1	3.40501	0.3327	50	3	0.988038	11	0.05	181	0.297917	16	19	0.119196	1.36185	6	2.07944	8	2.2205	2.87187
TCGA-DY-A1DD	MSC-2	3.03232	0.3611	52	105	1.08139	13	0.09	167	0.35104	12	26	0.317794	0.636514	2	NA	0	29.5796	2.73591
TCGA-DY-A1DF	MSC-2	3.22938	0.3545	54	6	1.07896	21	0.12	255	0.655968	15	55	0.290109	NA	NA	0	1	3.47612	2.87983
TCGA-DY-A1DG	MSC-2	3.66046	0.363	78	2	3.09068	17	0.14	216	0.435508	35	40	0.223915	NA	NA	NA	0	1.94397	2.93791
TCGA-DY-A1H8	MSC-2	2.32033	0.3551	28	4	0.8474	7	0.03	150	0.262447	19	18	0.0983199	NA	NA	0	1	7.38017	2.79134
TCGA-EF-5830	MSC-2	1.46942	0.3447	28	0	3.95791	10	0.13	188	0.363793	16	25	0.154993	NA	NA	1.56071	5	16.1803	3.07125
TCGA-EI-6506	MSC-2	3.02256	0.3332	62	13	0.992169	10	0.16	117	0.328179	12	21	0.221298	3.48428	70	2.70805	15	10.7668	3.06628
TCGA-EI-6507	MSC-1	23.0595	0.6711	451	1552	1.74998	2	0	60	0.047536	0	5	0.00240649	2.21853	15	2.21025	10	25.2734	2.72598
TCGA-EI-6508	MSC-1	2.50901	0.3488	51	5	3.28043	5	0.03	271	0.266427	35	74	0.192354	2.25144	12	2.27187	10	6.43472	2.68392
TCGA-EI-6509	MSC-2	1.27283	0.3555	18	13	1.68341	8	0.2	113	0.260681	14	20	0.185138	NA	NA	NA	0	1.39803	2.73277
TCGA-EI-6510	MSC-2	2.48099	0.3574	53	75	1.52014	10	0.07	79	0.710865	7	2	0.0336588	3.62412	82	2.59861	15	4.57381	2.96204
TCGA-EI-6511	MSC-1	1.94328	0.3537	26	64	0.882882	12	0.07	120	0.325196	16	23	0.244984	4.51042	208	3.46799	33	34.5333	3.11368
TCGA-EI-6512	MSC-2	2.78322	0.3602	56	75	1.11511	16	0.07	139	0.389547	4	21	0.302974	1.90007	9	0.693147	2	8.27442	3.06122
TCGA-EI-6513	MSC-1	3.47264	0.3553	60	3	6.02312	12	0.02	187	0.457992	15	42	0.219268	2.31804	14	1.33218	4	6.50971	2.91059
TCGA-EI-6514	MSC-2	2.52572	0.3382	61	10	1.28239	25	0.26	92	0.777363	11	10	0.150099	NA	NA	1.60944	5	4.01424	2.87301
TCGA-EI-6881	MSC-2	2.52658	0.3444	13	1	0.91695	18	0.11	68	0.547236	6	12	0.142809	2.18992	26	2.63906	14	9.33492	3.13235
TCGA-EI-6882	MSC-2	30.1381	0.9044	555	2100	1.17491	1	0	78	0.0418941	3	8	0.00806528	2.71957	28	1.32966	4	15.563	3.02002
TCGA-EI-6883	MSC-2	2.21672	0.3433	49	48	0.614472	16	NA	216	0.41444	16	56	0.194363	1.76232	7	3.06243	23	13.0056	3.10761
TCGA-EI-6884	MSC-2	2.44812	0.3424	55	4	1.00666	11	0.19	91	0.280525	14	13	0.130049	3.31096	40	2.67012	15	9.75637	3.00224
TCGA-EI-6885	MSC-1	2.38577	0.3401	53	1	2.01528	28	0.07	142	0.719719	18	48	0.13511	2.56248	19	2.63906	14	9.19982	2.71477
TCGA-EI-6917	MSC-1	131.57	0.3457	2205	36	1.35207	0	0.03	113	0.000929259	0	5	0.000279008	2.53197	15	3.20478	25	18.1976	3.18958
TCGA-EI-7002	MSC-1	3.91365	0.3622	80	1	1.62013	21	0.13	166	0.639495	30	38	0.363606	1.85023	7	2.19722	9	1.84199	2.98671
TCGA-EI-7004	MSC-2	2.07889	0.345	33	1	1.7769	8	0.06	202	0.345663	61	51	0.320193	1.68594	6	2.75167	16	4.30184	3.01227
TCGA-F4-6459	MSC-1	3.10197	0.3642	61	23	1.1092	11	0.24	181	0.916731	36	37	0.368687	1.12453	5	2.07944	8	4.37457	2.63502
TCGA-F4-6460	MSC-1	3.06543	0.3437	66	14	1.26864	20	0.34	247	0.8656	30	51	0.307207	1.62313	7	2.19722	9	6.9087	2.89663
TCGA-F4-6461	MSC-2	3.3326	0.3699	80	0	1.3696	1	0.07	195	0.104357	10	66	0.0622694	1.09236	3	2.45831	12	3.89635	2.88459
TCGA-F4-6463	MSC-2	1.71467	0.3302	34	25	2.42185	4	0.09	54	0.120627	9	4	0.0511024	2.4323	14	1.94591	7	10.6206	2.94337
TCGA-F4-6569	MSC-2	2.92373	0.3647	55	24	0.724508	10	0.07	77	0.214267	8	14	0.0773057	3.29151	113	3.15146	24	11.9796	3.02406
TCGA-F4-6570	MSC-1	41.9694	0.9787	727	2706	1.08553	1	0.07	84	0.13036	5	9	0.0143571	3.74705	75	3.16937	26	40.8902	3.18859
TCGA-F4-6703	MSC-1	14.0349	0.4396	155	706	1.43126	4	NA	41	0.0380938	0	3	0.0401861	3.74914	79	3.08189	32	40.182	3.04109
TCGA-F4-6704	MSC-2	2.01367	0.3596	39	NA	1.50457	20	0.59	118	0.658713	26	14	0.12882	4.29162	144	2.84275	20	8.44365	3.01509
TCGA-F4-6805	MSC-1	1.66722	0.3882	27	5	0.985796	5	0.03	89	0.104907	13	16	0.0930986	1.7168	11	2.70805	15	6.91233	2.9367
TCGA-F4-6806	MSC-2	2.46219	0.3957	38	3	1.00777	1	0.19	45	0.132972	3	19	0.0123045	2.26855	13	0.693147	2	4.93081	2.98433
TCGA-F4-6807	MSC-1	3.84701	0.3514	63	14	1.1661	9	0.23	80	0.258697	18	20	0.149478	3.80335	57	3.10797	23	18.4606	3.06677
TCGA-F4-6808	MSC-2	3.06645	0.3566	24	1	3.45835	14	0.18	155	0.718438	27	36	0.201381	NA	NA	0	1	2.22084	2.92362
TCGA-F4-6809	MSC-1	3.72137	0.3476	63	1	1.64289	8	0.08	106	0.167729	18	20	0.134473	1.62812	7	2.94444	19	5.09998	2.92875
TCGA-F4-6854	MSC-1	3.02175	0.3387	71	4	0.983668	10	0.08	131	0.238143	9	24	0.256997	1.63146	7	2.92957	21	9.33768	3.08367
TCGA-F4-6855	MSC-2	2.32655	0.3419	31	8	1.01368	15	0	62	0.341911	3	4	0.000274761	NA	NA	1.38629	4	4.93412	2.79574
TCGA-F4-6856	MSC-1	24.7793	0.8729	303	2164	0.905825	0	0	71	0.0146498	5	5	0.0290891	0.461166	2	1.60944	5	7.47144	3.07005
TCGA-F5-6464	MSC-1	2.04014	0.3424	36	0	1.08035	28	0.11	98	0.84135	16	15	0.0450498	2.09942	12	2.8571	18	13.3176	2.90602
TCGA-F5-6465	MSC-2	2.42245	0.3415	51	11	1.45698	14	0.02	146	0.543615	4	23	0.0604006	4.27469	134	3.31949	28	10.7235	2.91043
TCGA-F5-6571	MSC-2	1.9167	0.3388	48	7	1.01153	11	0.26	146	0.643857	12	15	0.203603	3.47755	57	3.38927	30	11.6023	3.0261
TCGA-F5-6702	MSC-2	1.59163	0.328	34	76	3.22321	28	0.27	95	0.607528	10	18	0.340133	2.43459	15	2.45831	12	4.24458	2.8951
TCGA-F5-6810	MSC-1	2.74541	0.3292	62	2	NA	21	0.22	145	0.662999	14	19	0.118288	1.48106	5	2.16396	9	4.78973	2.98764
TCGA-F5-6811	MSC-2	2.18566	0.3549	37	16	0.958572	18	0.3	125	0.510661	17	22	0.208381	3.02184	26	2.02281	9	8.10907	3.05699
TCGA-F5-6812	MSC-2	2.12763	0.3556	48	10	1.27086	11	0.32	103	0.356107	17	12	0.321803	3.0291	34	2.99573	20	9.59524	3.12384
TCGA-F5-6813	MSC-2	3.04194	0.3558	50	6	0.924547	16	0.03	144	0.417528	20	37	0.307808	4.00812	75	1.94591	7	7.36286	3.00853
TCGA-F5-6814	MSC-1	252.431	0.3409	4595	74	2.37887	0	0.37	186	0.0919157	7	12	0.018521	2.90685	20	3.34455	29	17.086	3.08699
TCGA-F5-6861	MSC-2	2.36011	0.3338	56	28	0.739598	4	0.11	57	0.0695947	0	2	0.0652285	NA	NA	0.693147	2	3.80474	2.87001
TCGA-F5-6863	MSC-2	1.6775	0.3566	29	0	1.62026	17	0.14	148	0.68092	18	24	0.157467	0	1	1.09861	3	1.01325	2.75524
TCGA-F5-6864	MSC-2	3.45971	0.3486	66	70	2.13515	10	0.13	151	0.343991	27	28	0.182689	2.57853	15	2.83321	17	6.75253	2.91036
TCGA-G4-6293	MSC-2	2.51952	0.3277	61	10	1.2182	5	0.04	65	0.110671	0	4	0.0484964	3.05169	66	2.87148	18	16.0691	3.08114
TCGA-G4-6294	MSC-1	3.50144	0.3774	68	8	0.911517	7	0.02	155	0.189696	11	29	0.305891	NA	NA	2.16396	9	2.57663	3.02016
TCGA-G4-6295	MSC-1	3.33291	0.3241	52	3	2.13179	25	0.01	146	0.938027	9	19	0.0518757	3.64322	54	2.947	20	27.8286	3.12836
TCGA-G4-6297	MSC-2	2.05304	0.3325	44	4	1.59574	29	0.64	66	0.498071	9	8	0.133536	0.985883	3	2.83321	17	12.5033	3.08589
TCGA-G4-6298	MSC-2	1.98676	0.3334	48	6	1.19327	13	0	72	0.319298	11	14	0.290391	NA	NA	0	1	0.524785	2.67782
TCGA-G4-6299	MSC-1	3.77129	0.3963	77	71	1.18571	17	0.16	211	0.938496	51	78	0.497673	3.60569	53	2.56315	15	33.1599	2.96269
TCGA-G4-6302	MSC-1	23.7555	0.4592	469	2041	1.85532	2	0.03	31	3.86543e-06	0	0	0	3.81512	59	2.35167	11	9.41412	3.01571
TCGA-G4-6303	MSC-2	2.05539	0.359	47	14	0.953973	17	0.26	162	0.498856	26	19	0.201036	2.68072	24	1.94591	7	3.38846	2.8006
TCGA-G4-6304	MSC-1	23.0904	0.5676	408	1395	1.50175	0	0.05	43	0.000171716	0	19	0.0525601	NA	NA	0.693147	2	7.06334	3.14171
TCGA-G4-6306	MSC-2	2.56415	0.3415	57	3	0.668452	12	0.03	63	0.818811	8	3	0.0387005	NA	NA	2.25386	10	10.7605	3.12128
TCGA-G4-6307	MSC-1	1.71515	0.316	42	1	0.66758	19	0.09	89	0.496102	10	10	0.118388	NA	NA	1.38629	4	0.765268	2.73559
TCGA-G4-6309	MSC-2	20.7141	0.9341	325	1246	2.10111	0	0	161	0.000849212	4	10	0.0155075	NA	NA	1.60944	5	7.94294	2.91574
TCGA-G4-6310	MSC-2	NA	0.3211	NA	NA	NA	NA	NA	NA	NA	NA	NA	NA	NA	NA	NA	NA	0.565858	2.81797
TCGA-G4-6311	MSC-1	3.06604	0.3185	53	9	1.27032	26	0.04	130	0.925375	13	41	0.393953	0	1	1.38629	4	2.35457	2.85327
TCGA-G4-6314	MSC-2	NA	0.3364	NA	NA	NA	NA	NA	NA	NA	NA	NA	NA	NA	NA	NA	NA	4.03776	2.86458
TCGA-G4-6315	MSC-2	3.16868	0.3321	55	52	0.91845	21	0.04	78	0.487715	9	8	0.131565	0	1	1.38629	4	4.46329	2.85286
TCGA-G4-6317	MSC-2	1.07258	0.3455	38	NA	0.847096	27	0.11	150	0.648388	15	19	0.265649	NA	NA	0	1	1.29912	2.91334
TCGA-G4-6320	MSC-2	23.6044	0.5674	590	1071	1.3855	11	0.25	60	0.255107	4	5	0.114077	NA	NA	0.693147	2	5.32063	2.87452
TCGA-G4-6321	MSC-2	1.86206	0.3258	13	0	1.53041	0	0.03	39	0.000304748	1	19	0.00245327	1.5109	5	2.16396	9	24.2476	3.1126
TCGA-G4-6322	MSC-2	1.8917	0.3214	32	3	3.63704	2	0.03	239	0.211155	8	71	0.09824	3.09774	33	1.79176	6	6.28177	3.08244
TCGA-G4-6323	MSC-2	2.36277	0.3512	41	2	2.5189	2	0.33	67	0.0763857	3	5	0.0100492	3.19546	39	2.56495	13	4.87372	3.00823
TCGA-G4-6586	MSC-1	27.2784	1.0607	422	1979	0.723296	1	0.02	61	0.0450417	5	11	0.0380275	NA	NA	2.27397	11	40.3762	3.15362
TCGA-G4-6588	MSC-1	48.0702	1.0066	829	3549	1.19384	0	0	97	0.00325822	0	5	0.00340275	1.58258	6	1.79176	6	9.65277	2.97801
TCGA-G4-6625	MSC-2	NA	0.3407	NA	NA	NA	NA	NA	NA	NA	NA	NA	NA	NA	NA	NA	NA	22.8984	3.20416
TCGA-G4-6626	MSC-2	2.67989	0.349	58	1	4.10132	20	0.29	282	0.627767	47	60	0.24715	0.55121	2	0	1	4.53561	3.09837
TCGA-G4-6627	MSC-2	2.37066	0.3582	49	6	1.14861	7	0.49	37	0.184762	0	0	0	1.5414	11	3.16342	24	18.4396	2.98172
TCGA-G4-6628	MSC-1	48.9259	0.7863	693	2198	0.525595	2	0.01	71	0.0884763	2	6	0.00540776	3.14941	43	3.7262	51	62.5017	3.2391
TCGA-G5-6233	MSC-1	NA	0.3477	NA	NA	NA	NA	NA	NA	NA	NA	NA	NA	NA	NA	NA	NA	4.00987	2.94617
TCGA-G5-6235	MSC-1	NA	0.3359	NA	NA	NA	NA	NA	NA	NA	NA	NA	NA	NA	NA	NA	NA	5.61681	3.02023
TCGA-G5-6572	MSC-2	NA	0.342	NA	NA	NA	NA	NA	NA	NA	NA	NA	NA	NA	NA	NA	NA	4.52521	2.56704
TCGA-G5-6641	MSC-2	2.30913	0.3305	50	56	3.75525	6	0.63	127	0.549366	16	23	0.15168	NA	NA	0.693147	2	0.557968	2.85499
TCGA-NH-A50T	MSC-2	3.01875	0.2912	58	2	2.28496	19	0.43	114	0.565363	15	31	0.0643001	NA	NA	0	1	0.974253	2.89599
TCGA-NH-A50U	MSC-1	1.92244	0.3425	45	56	1.22336	23	0.22	148	0.92196	9	68	0.153674	NA	NA	1.09861	3	NA	2.85771
TCGA-NH-A50V	MSC-2	3.72216	0.2879	77	116	0.896399	10	0.09	166	0.204962	17	80	0.236327	2.73025	26	2.70805	15	6.28556	2.90422
TCGA-NH-A5IV	MSC-1	56.2941	1.2012	925	4885	1.52122	0	0	61	0.00075686	4	16	0.00801452	3.06852	29	2.5993	14	NA	2.79631
TCGA-NH-A6GA	MSC-2	1.91415	0.3295	34	0	1.06087	13	0.04	116	0.900566	24	103	0.33242	2.22442	12	2.19722	9	NA	3.01843
TCGA-NH-A6GB	MSC-2	3.45156	0.3185	89	149	2.26807	7	0.14	189	0.439943	11	34	0.0547137	2.40297	18	2.04319	8	NA	2.96432
TCGA-NH-A6GC	MSC-2	2.63173	0.3241	63	94	1.33796	23	0.13	122	0.642019	12	70	0.172735	3.13627	27	0	1	NA	2.88454
TCGA-NH-A8F7	MSC-2	1.37663	0.3241	65	NA	1.8376	18	0.19	138	0.410136	9	19	0.0600379	NA	NA	NA	0	NA	2.96299
TCGA-NH-A8F8	MSC-2	2.28264	0.3144	67	199	1.07626	13	0.09	116	0.706858	22	62	0.238203	1.16013	6	0	1	NA	2.96385
TCGA-QG-A5YV	MSC-2	4.18135	0.2586	105	277	0.988689	18	0.15	183	0.536593	9	27	0.0471047	1.86106	14	0	1	3.87878	2.97296
TCGA-QG-A5YW	MSC-2	3.94889	0.2723	66	9	3.42207	21	0.12	115	0.558198	6	56	0.114	3.10659	78	2.82156	18	6.7338	2.94719
TCGA-QG-A5YX	MSC-2	2.02765	0.304	18	11	1.32367	10	0.05	148	0.269306	8	42	0.042691	0.692748	2	2.54004	13	1.48048	2.8918
TCGA-QG-A5Z1	MSC-2	2.40518	0.2924	60	167	0.980764	9	0.14	132	0.273661	17	45	0.146808	1.07309	3	1.38629	4	1.47068	2.63693
TCGA-QG-A5Z2	MSC-1	25.7145	0.86	472	1981	1.24778	0	0.03	67	0.000227909	0	13	0.000399756	3.45039	46	3.30878	28	14.2599	3.03914
TCGA-QL-A97D	MSC-1	4.98078	0.3204	106	108	0.710473	21	0.23	227	0.706692	25	106	0.23578	3.43824	42	3.34865	30	NA	3.15921
TCGA-RU-A8FL	MSC-1	3.00071	0.3417	81	22	0.675266	26	0.16	223	0.89246	19	92	0.183529	NA	NA	NA	0	NA	2.87181
TCGA-SS-A7HO	MSC-1	3.47024	0.3318	76	120	2.44654	18	0.16	185	0.946985	14	77	0.18317	NA	NA	1.38629	4	NA	2.55914
TCGA-T9-A92H	MSC-1	3.75636	0.317	79	255	0.942139	11	0.02	237	0.947693	14	79	0.146175	0	1	1.38629	4	NA	3.10764
TCGA-WS-AB45	MSC-2	58.5147	0.6782	1096	5367	0.718515	7	0.01	76	0.201343	6	23	0.0885725	3.09561	36	2.67012	15	NA	2.97051

## Sheet: S3
Table S3. The details of 75 immunomodulator molecules.
Gene	HGNC Symbol	Friendly Name	Entrez ID	Gene Family	Super Category	Immune Checkpoint	Function	Reference(s) [PMID]		Notes
ADORA2A	ADORA2A	ADORA2A	135	Receptor	Receptor	Inhibitory		https://www.ncbi.nlm.nih.gov/pubmed/27249753
ARG1	ARG1	ARG1	383	Enzyme	Other	Inhibitory	Immune suppression	https://www.ncbi.nlm.nih.gov/pubmed/19764983 | https://www.ncbi.nlm.nih.gov/pubmed/23890059
BTLA	BTLA	BTLA	151888	Immunoglobulin	Receptor	Inhibitory		https://www.ncbi.nlm.nih.gov/pubmed/23890059 | https://www.ncbi.nlm.nih.gov/pubmed/20038807
BTN3A1	BTN3A1	BTN3A1	11119	Butyrophilins	Co-inhibitor	Stimulatory	Activation of γδ T cells	https://www.ncbi.nlm.nih.gov/pubmed/26449179
BTN3A2	BTN3A2	BTN3A2	11118	Butyrophilins	Co-inhibitor	Stimulatory	Higher expression leads to increased CD4+ infiltration	http://www.ncbi.nlm.nih.gov/pubmed/18398031 | http://www.ncbi.nlm.nih.gov/pubmed/22685580
CCL5 (RANTES)	CCL5	RANTES	6352	Chemokine	Ligand	Stimulatory		https://www.ncbi.nlm.nih.gov/pubmed/20233026 | https://www.ncbi.nlm.nih.gov/pubmed/26098609
CD27 (TNFRSF7)	CD27	CD27	939	TNFR	Receptor	Stimulatory		https://www.ncbi.nlm.nih.gov/pubmed/26098609	https://www.rndsystems.com/research-area/co--stimulatory-and-co--inhibitory-molecules	https://www.rndsystems.com/pathways/t-cell-co-signaling-pathway-lig-recept-interactions
CD274 (PD-L1)	CD274	PD-L1	29126	B7/CD28	Co-inhibitor	Inhibitory		https://www.ncbi.nlm.nih.gov/pubmed/26098609
CD276 (B7-H3)	CD276	CD276	80381	B7/CD28	Co-inhibitor	Inhibitory		https://www.ncbi.nlm.nih.gov/pubmed/27208063
CD28	CD28	CD28	940	B7/CD28	Co-stimulator	Stimulatory		https://www.ncbi.nlm.nih.gov/pubmed/7584490
CD40	CD40	CD40	958	TNFR	Receptor	Stimulatory		https://www.ncbi.nlm.nih.gov/pubmed/23460534 | https://www.ncbi.nlm.nih.gov/pubmed/24555495
CD40LG	CD40LG	CD40LG	959	TNF	Ligand	Stimulatory		https://www.ncbi.nlm.nih.gov/pubmed/26098609
CD70	CD70	CD70	970	TNF	Ligand	Stimulatory		https://www.ncbi.nlm.nih.gov/pubmed/26098609
CD80 (B7-1)	CD80	CD80	941	B7/CD28	Co-stimulator	Stimulatory	T cell activation	https://www.ncbi.nlm.nih.gov/pubmed/23890059
CTLA4	CTLA4	CTLA4	1493	Receptor	Receptor	Inhibitory		https://www.ncbi.nlm.nih.gov/pubmed/23890059
CX3CL1	CX3CL1	CX3CL1	6376	CXC chemokine	Ligand	Stimulatory		https://www.ncbi.nlm.nih.gov/pubmed/12455035 | https://www.ncbi.nlm.nih.gov/pubmed/23890059
CXCL10 (IP-10)	CXCL10	IP-10	3627	CXC chemokine	Ligand	Stimulatory		https://www.ncbi.nlm.nih.gov/pubmed/26503055 | https://www.ncbi.nlm.nih.gov/pubmed/23890059
CXCL9	CXCL9	CXCL9	4283	CXC chemokine	Ligand	Stimulatory		https://www.ncbi.nlm.nih.gov/pubmed/26503055 | https://www.ncbi.nlm.nih.gov/pubmed/23890059
EDNRB	EDNRB	EDNRB	1910	Receptor	Receptor	Inhibitory	Suppress T cell adhesion and homing	https://www.ncbi.nlm.nih.gov/pubmed/19567593/ | https://www.ncbi.nlm.nih.gov/pubmed/23890059
ENTPD1	ENTPD1	ENTPD1	953	Ectonucleotidase	Other	Stimulatory	Immune suppression	https://www.ncbi.nlm.nih.gov/pubmed/27054314
GZMA	GZMA	GZMA	3001	Granzyme	Other	Stimulaotry	Granzyme	https://www.ncbi.nlm.nih.gov/pubmed/26098609
HAVCR2 (TIM-3)	HAVCR2	TIM-3	84868	Immunoglobulin	Receptor	Inhibitory		https://www.ncbi.nlm.nih.gov/pubmed/23890059
HLA-A	HLA-A	HLA-A	3105	MHC Class I	Antigen presentation		MHC Class I	https://www.ncbi.nlm.nih.gov/pubmed/21062157
HLA-B	HLA-B	HLA-B	3106	MHC Class I	Antigen presentation		MHC Class I	https://www.ncbi.nlm.nih.gov/pubmed/21062157
HLA-C	HLA-C	HLA-C	3107	MHC Class I	Antigen presentation		MHC Class I	https://www.ncbi.nlm.nih.gov/pubmed/21062157
HLA-DPA1	HLA-DPA1	HLA-DPA1	3113	MHC Class II	Antigen presentation		MHC Class II	https://www.ncbi.nlm.nih.gov/pubmed/23162758/
HLA-DPB1	HLA-DPB1	HLA-DPB1	3115	MHC Class II	Antigen presentation		MHC Class II	https://www.ncbi.nlm.nih.gov/pubmed/23162758/
HLA-DQA1	HLA-DQA1	HLA-DQA1	3117	MHC Class II	Antigen presentation		MHC Class II	https://www.ncbi.nlm.nih.gov/pubmed/23162758/
HLA-DQA2	HLA-DQA2	HLA-DQA2	3118	MHC Class II	Antigen presentation		MHC Class II	https://www.ncbi.nlm.nih.gov/pubmed/23162758/
HLA-DQB1	HLA-DQB1	HLA-DQB1	3119	MHC Class II	Antigen presentation		MHC Class II	https://www.ncbi.nlm.nih.gov/pubmed/23162758/
HLA-DQB2	HLA-DQB2	HLA-DQB2	3120	MHC Class II	Antigen presentation		MHC Class II	https://www.ncbi.nlm.nih.gov/pubmed/23162758/
HLA-DRA	HLA-DRA	HLA-DRA	3122	MHC Class II	Antigen presentation		MHC Class II	https://www.ncbi.nlm.nih.gov/pubmed/23162758/
HLA-DRB1	HLA-DRB1	HLA-DRB1	3123	MHC Class II	Antigen presentation		MHC Class II	https://www.ncbi.nlm.nih.gov/pubmed/23162758/
HLA-DRB5	HLA-DRB5	HLA-DRB5	3127	MHC Class II	Antigen presentation		MHC Class II	https://www.ncbi.nlm.nih.gov/pubmed/23162758/
HMGB1	HMGB1	HMGB1	3146	HMG-box	Other	Stimulatory		https://www.ncbi.nlm.nih.gov/pubmed/23890059
ICAM1	ICAM1	ICAM1	3383		Cell adhesion	Stimulatory		https://www.ncbi.nlm.nih.gov/pubmed/23890059
ICOS	ICOS	ICOS	29851	B7/CD28	Receptor	Stimulatory		https://www.ncbi.nlm.nih.gov/pubmed/27054314
ICOSLG (B7-H2)	ICOSLG	ICOSLG	23308	Ligand	Co-stimulator	Stimulatory		https://www.ncbi.nlm.nih.gov/pubmed/24778280
IDO1	IDO1	IDO1	3620	Enzyme	Other	Inhibitory		https://www.ncbi.nlm.nih.gov/pubmed/23890059
IFNA1	IFNA1	IFNA1	3439	Cytokine	Ligand	Stimulatory		https://www.ncbi.nlm.nih.gov/pubmed/23890059
IFNA2	IFNA2	IFNA2	3440	Cytokine	Ligand	Stimulatory		https://www.ncbi.nlm.nih.gov/pubmed/23890059
IFNG	IFNG	IFNG	3458	Cytokine	Ligand	Stimulatory		https://www.ncbi.nlm.nih.gov/pubmed/23890059
IL10	IL10	IL10	3586	Cytokine	Ligand	Inhibitory	Anti-inflammatory cytokine	https://www.ncbi.nlm.nih.gov/pubmed/23890059
IL12	IL12A	IL12	3592	Cytokine	Ligand	Stumulatory		https://www.ncbi.nlm.nih.gov/pubmed/23890059		IL12A, and IL12B genes
IL13	IL13	IL13	3596	Cytokine	Ligand	Inhibitory	Anti-inflammatory cytokine	https://www.ncbi.nlm.nih.gov/pubmed/23890059
IL1A	IL1A	IL1A	3552	Cytokine	Ligand	Stimulatory		https://www.ncbi.nlm.nih.gov/pubmed/23890059
IL1B	IL1B	IL1B	3553	Cytokine	Ligand	Stimulatory		https://www.ncbi.nlm.nih.gov/pubmed/23890059
IL2	IL2	IL2	3558	Cytokine	Ligand	Stimulatory		https://www.ncbi.nlm.nih.gov/pubmed/23890059
IL2RA (CD122)	IL2RA	IL2RA	3559	Type I cytokine receptor	Receptor	Stimulatory		https://www.ncbi.nlm.nih.gov/pubmed/23352221/
IL4	IL4	IL4	3565	Cytokine	Ligand	Inhibitory	Differentiation of Th0 to Th2	https://www.ncbi.nlm.nih.gov/pubmed/23890059
ITGB2 (LFA1)	ITGB2	ITGB2	3689	Integrin	Cell adhesion	Stimulatory		https://www.ncbi.nlm.nih.gov/pubmed/23890059
KIR2DL1	KIR2DL1	KIR2DL1	3802	KIR	Receptor	Inhibitory		https://www.ncbi.nlm.nih.gov/pubmed/27054314 | https://www.ncbi.nlm.nih.gov/pubmed/20567250 | https://www.ncbi.nlm.nih.gov/pubmed/26000725	Lirilumab, IPH-2101	https://www.ncbi.nlm.nih.gov/pubmed/21154164
KIR2DL3	KIR2DL3	KIR2DL3	3804	KIR	Receptor	Inhibitory		https://www.ncbi.nlm.nih.gov/pubmed/27054314 | https://www.ncbi.nlm.nih.gov/pubmed/20567250 | https://www.ncbi.nlm.nih.gov/pubmed/26000725	Lirilumab, IPH-2101	https://www.ncbi.nlm.nih.gov/pubmed/21154164
LAG3	LAG3	LAG3	3902	Immunoglobulin	Receptor	Inhibitory		https://www.ncbi.nlm.nih.gov/pubmed/21086108 | https://www.ncbi.nlm.nih.gov/pubmed/23890059
MICA	MICA	MICA	100507436	MHC Class I	Antigen presentation		Immune suppression	https://www.ncbi.nlm.nih.gov/pubmed/23890059 | https://www.ncbi.nlm.nih.gov/pubmed/10426993
MICB	MICB	MICB	4277	MHC Class I	Antigen presentation		Immune suppression	https://www.ncbi.nlm.nih.gov/pubmed/23890059 | https://www.ncbi.nlm.nih.gov/pubmed/10426993
PDCD1 (PD-1)	PDCD1	PD-1	5133	B7/CD28	Receptor	Inhibitory		https://www.ncbi.nlm.nih.gov/pubmed/26098609
PDCD1LG2 (PD-L2, CD273, B7-DC)	PDCD1LG2	PD-L2	80380	B7/CD28	Co-inhibitor		Immune suppression	https://www.ncbi.nlm.nih.gov/pubmed/22611421
PRF1	PRF1	PRF1	5551	Pore	Other	Stimulatory	Allows infiltration by granzymes	https://www.ncbi.nlm.nih.gov/pubmed/17919943
SELP	SELP	SELP	6403	Selectin	Cell adhesion	Stimulatory		https://www.ncbi.nlm.nih.gov/pubmed/19508173
SLAMF7	SLAMF7	SLAMF7	57823	SLAM	Co-inhibitor	Inhibitory	Inhibitory	https://www.ncbi.nlm.nih.gov/pubmed/25312647
TGFB1	TGFB1	TGFB1	7040	Cytokine	Ligand	Inhibitory	Immune suppression	https://www.ncbi.nlm.nih.gov/pubmed/26098609
TIGIT	TIGIT	TIGIT	201633	PVR	Receptor	Inhibitory		https://www.ncbi.nlm.nih.gov/pubmed/27054314
TLR4	TLR4	TLR4	7099	Receptor	Receptor	Stimulatory		https://www.ncbi.nlm.nih.gov/pubmed/25120541/
TNFA	TNF	TNF	7124	Cytokine	Ligand	Stimulatory		https://www.ncbi.nlm.nih.gov/pubmed/23890059
TNFRSF14 (HVEM)	TNFRSF14	HVEM	8764	TNFR	Receptor	Stimulatory		https://www.ncbi.nlm.nih.gov/pubmed/23890059
TNFRSF18 (CD357, GITR)	TNFRSF18	TNFRSF18	8784	TNFR	Receptor	Stimulatory		https://www.ncbi.nlm.nih.gov/pubmed/22245556 | https://www.ncbi.nlm.nih.gov/pubmed/27591414	https://www.rndsystems.com/research-area/co--stimulatory-and-co--inhibitory-molecules	https://www.rndsystems.com/pathways/t-cell-co-signaling-pathway-lig-recept-interactions
TNFRSF4 (CD134,OX40)	TNFRSF4	OX40	7293	TNFR	Receptor	Stimulatory		https://www.ncbi.nlm.nih.gov/pubmed/25763356/	https://www.rndsystems.com/research-area/co--stimulatory-and-co--inhibitory-molecules	https://www.rndsystems.com/pathways/t-cell-co-signaling-pathway-lig-recept-interactions
TNFRSF9 (CD137, 4-1BB)	TNFRSF9	4-1BB	3604	TNFR	Receptor	Stimulatory		https://www.ncbi.nlm.nih.gov/pubmed/26751393	https://www.rndsystems.com/research-area/co--stimulatory-and-co--inhibitory-molecules	https://www.rndsystems.com/pathways/t-cell-co-signaling-pathway-lig-recept-interactions
TNFSF4 (OX40L)	TNFSF4	OX40L	7292	TNF	Ligand	Stimulatory		https://www.ncbi.nlm.nih.gov/pubmed/25763356/
TNFSF9 (CD137L, 4-1BB-L)	TNFSF9	4-1BB-L	8744	TNF	Ligand	Stimulatory		https://www.ncbi.nlm.nih.gov/pubmed/26751393
VEGFA	VEGFA	VEGFA	7422	Growth factor	Ligand	Inhibitory	Immune suppressor	https://www.ncbi.nlm.nih.gov/pubmed/23890059 | https://www.ncbi.nlm.nih.gov/pubmed/11444391
VEGFB	VEGFB	VEGFB	7423	Growth factor	Ligand	Inhibitory	Immune suppressor	https://www.ncbi.nlm.nih.gov/pubmed/23890059 | https://www.ncbi.nlm.nih.gov/pubmed/21124841
VISTA (B7-H5)	C10orf54	VISTA	64115	Immunoglobulin	Co-inhibitor	Inhibitory		https://www.ncbi.nlm.nih.gov/pubmed/24894088 | https://www.ncbi.nlm.nih.gov/pubmed/23890059
VTCN1 (B7-H4)	VTCN1	VTCN1	79679	B7/CD28	Co-inhibitor	Inhibitory		https://www.ncbi.nlm.nih.gov/pubmed/23890059
									http://www.nature.com/nature/journal/v549/n7670/full/nature23643.html

## Sheet: S4
Table S4. The qRT-PCR results and prognosis information of 30 CRC petients in our cohorts.
Patient_ID	FAM83A (Cancer)	IDO1 (Cancer)	FAM83A (Adjacent)	IDO1 (Adjacent)	Group	Metastasis (0:No; 1:Yes)	DFS_time (Month)	DFS	OS_time (Month)	OS
P1	0.000365638	0.0115135	0.000269757	0.0164893	IDO1|high	0	37.3	0	37.3	0
P2	0.00128923	0.000501301	9.33666e-05	0.0978319	FAM83A|high	1	2.06667	1	37.2333	0
P3	0.0051344	0.016213	0.000217324	0.0114307	IDO1|high	1	10.3333	1	37.0333	0
P4	0.0600705	0.0100458	0.000676106	0.00468067	FAM83A|high	1	20.03	1	24.33	1
P5	2.30671e-05	0.0221851	0.00015148	0.0126582	IDO1|high	0	36.8333	0	36.8333	0
P6	0.00200835	0.0735103	0.000484856	0.0933654	IDO1|high	0	36.7667	0	36.7667	0
P7	0.000470227	0.00370114	0.000380898	0.0698036	IDO1|high	0	36.4667	0	36.4667	0
P8	0.000130896	0.0104088	0.000325129	0.0150388	IDO1|high	0	12.2	0	12.2	0
P9	0.000718802	0.00537899	7.55556e-05	0.00819057	IDO1|high	0	36.1667	0	36.1667	0
P10	0.00248139	0.00300569	0.00291939	0.00891006	IDO1|high	0	35.8667	0	35.8667	0
P11	0.000280482	0.0132309	3.76324e-05	0.00498809	IDO1|high	0	37.1333	0	37.1333	0
P12	0.061745	0.000546478	0.000191585	0.156311	FAM83A|high	1	3.5	1	27.9333	1
P13	5.14717e-05	0.0176522	1.8672e-05	0.010576	IDO1|high	0	35.7	0	35.7	0
P14	0.00195724	5.29923e-05	1.67066e-05	0.0211718	FAM83A|high	0	6	0	6	1
P15	0.000106587	0.0231887	0.000402443	0.0143669	IDO1|high	0	37.3	0	37.3	0
P16	1.54268e-05	0.00363974	0.000374309	0.0123515	IDO1|high	0	35.5	0	35.5	0
P17	0.000162474	0.00288457	0.000139759	0.00916468	IDO1|high	0	35.5	1	24.7	0
P18	0.000362306	0.00925802	3.00319e-05	0.0199191	IDO1|high	0	1.53333	0	23.2333	1
P19	0.00137004	0.00181755	0.000613803	0.00731734	IDO1|high	1	28.6667	1	35.4667	0
P20	0.00229038	0.0144628	4.06172e-05	0.052448	IDO1|high	0	19.5333	0	19.5333	0
P21	0.000326371	0.0047925	0.000230403	0.0202815	IDO1|high	0	35.3667	0	35.3667	0
P22	0.00592638	0.000237226	4.31421e-05	0.0583586	FAM83A|high	0	2.96667	0	2.96667	1
P23	0.000603891	0.00465163	0.000246285	0.0130324	IDO1|high	0	35.1667	0	35.1667	0
P24	0.00300023	0.00388372	0.000113454	0.0175017	IDO1|high	0	35	0	35	0
P25	0.0011	0.0105012	0.000170842	0.0536082	IDO1|high	0	34.7667	1	34.7667	0
P26	0.000317883	0.00163978	0.000103176	0.00238557	IDO1|high	0	34.9	0	34.9	0
P27	0.000140923	0.0118874	2.0613e-05	0.00328751	IDO1|high	1	24.5667	1	33.9333	0
P28	0.00820174	0.00627726	0.000238311	0.223765	FAM83A|high	1	37.1667	1	37.1667	0
P29	0.101457	0.000761662	0.000382849	0.01255	FAM83A|high	1	1.03333	1	37.1333	1
P30	0.022628	0.0577414	0.000403758	0.297774	IDO1|high	0	37.07	0	37.07	0

## Sheet: S5
Table S5. The details of 28 mutation drivers.
Gene_ID	Gene_Name	MutSigCV-P	MutSigCV-Q	Mutation_Frequency	TCGA-CA-6718	TCGA-D5-6931	TCGA-AG-3742	TCGA-AA-A02E	TCGA-DM-A285	TCGA-A6-4105	TCGA-DM-A28A	TCGA-AY-A54L	TCGA-D5-6531	TCGA-EF-5830	TCGA-NH-A6GB	TCGA-NH-A6GC	TCGA-G4-6320	TCGA-AG-A00Y	TCGA-EI-6882	TCGA-QL-A97D	TCGA-DY-A1DF	TCGA-AA-3862	TCGA-AZ-6600	TCGA-EI-7002	TCGA-AA-A02K	TCGA-AA-A02W	TCGA-AG-3731	TCGA-EI-6510	TCGA-NH-A50V	TCGA-DM-A0XD	TCGA-AA-3848	TCGA-AG-A00C	TCGA-F4-6856	TCGA-5M-AATE	TCGA-DM-A1D8	TCGA-CM-4746	TCGA-AY-5543	TCGA-D5-6532	TCGA-AZ-4616	TCGA-AG-A020	TCGA-QG-A5YV	TCGA-DM-A288	TCGA-AH-6544	TCGA-AA-3660	TCGA-AA-A03J	TCGA-AD-6965	TCGA-D5-5540	TCGA-G4-6297	TCGA-AG-3885
APC	adenomatous polyposis coli	1e-16	3.6558e-13	0.79	Multi_Hit	Nonsense_Mutation	Nonsense_Mutation	Frame_Shift_Del	Nonsense_Mutation	Frame_Shift_Ins	Frame_Shift_Del	Multi_Hit	Multi_Hit	Frame_Shift_Del	Nonsense_Mutation	Frame_Shift_Del	Multi_Hit	Frame_Shift_Del	Multi_Hit	Frame_Shift_Del	Multi_Hit	Nonsense_Mutation	Multi_Hit	Multi_Hit	Multi_Hit	Nonsense_Mutation	Nonsense_Mutation	Frame_Shift_Del	Frame_Shift_Del	Multi_Hit	Nonsense_Mutation	Nonsense_Mutation	Missense_Mutation	Nonsense_Mutation	Multi_Hit	Multi_Hit	Multi_Hit	Multi_Hit	Multi_Hit	Multi_Hit	Frame_Shift_Del	Multi_Hit	Nonsense_Mutation	Nonsense_Mutation	Splice_Site	Nonsense_Mutation	Frame_Shift_Ins	Multi_Hit	Multi_Hit
TP53	tumor protein p53	1e-16	3.6558e-13	0.61	Nonsense_Mutation	Missense_Mutation	Missense_Mutation	Missense_Mutation	Splice_Site	Missense_Mutation	Frame_Shift_Del	Frame_Shift_Del	Missense_Mutation	Missense_Mutation	In_Frame_Ins	Missense_Mutation	Missense_Mutation	Missense_Mutation	Missense_Mutation	Missense_Mutation	Missense_Mutation	Missense_Mutation	Missense_Mutation	Missense_Mutation	Missense_Mutation	Nonsense_Mutation	Splice_Site	Missense_Mutation	Missense_Mutation	Missense_Mutation	Frame_Shift_Ins	Missense_Mutation	Nonsense_Mutation	Missense_Mutation	Missense_Mutation	Missense_Mutation	Nonsense_Mutation	Missense_Mutation	Missense_Mutation	Missense_Mutation	Missense_Mutation	Missense_Mutation	Missense_Mutation	Missense_Mutation	Missense_Mutation	Nonsense_Mutation	Missense_Mutation	Missense_Mutation	Missense_Mutation
KRAS	v-Ki-ras2 Kirsten rat sarcoma viral oncogene homolog	5.28224e-05	0.00309468	0.43	Missense_Mutation	Missense_Mutation	Missense_Mutation	Missense_Mutation	Missense_Mutation	Missense_Mutation	Missense_Mutation	Missense_Mutation	Missense_Mutation	Missense_Mutation	Missense_Mutation	Missense_Mutation	Missense_Mutation	Missense_Mutation	Missense_Mutation	Missense_Mutation	Missense_Mutation	Missense_Mutation	Missense_Mutation	Missense_Mutation	Missense_Mutation	Missense_Mutation	Missense_Mutation	Missense_Mutation	Missense_Mutation	Missense_Mutation	Missense_Mutation	Missense_Mutation	Missense_Mutation	Missense_Mutation	Missense_Mutation	Missense_Mutation	Missense_Mutation	Missense_Mutation	Missense_Mutation	Missense_Mutation	Missense_Mutation	Missense_Mutation	Missense_Mutation	Missense_Mutation	Missense_Mutation	Missense_Mutation	Missense_Mutation	Missense_Mutation	Missense_Mutation
SYNE1	spectrin repeat containing, nuclear envelope 1	6.14042e-05	0.00332073	0.28	Multi_Hit	Missense_Mutation	Missense_Mutation	Multi_Hit	Missense_Mutation	Missense_Mutation	Missense_Mutation	Missense_Mutation	Missense_Mutation	Missense_Mutation	Missense_Mutation	Missense_Mutation	Missense_Mutation	Nonsense_Mutation	Missense_Mutation	Missense_Mutation	Missense_Mutation	Missense_Mutation	Missense_Mutation	Missense_Mutation	Missense_Mutation	Missense_Mutation	Missense_Mutation	Missense_Mutation	Missense_Mutation
PIK3CA	phosphoinositide-3-kinase, catalytic, alpha polypeptide	0.000121698	0.00477503	0.25	Missense_Mutation	Missense_Mutation	Missense_Mutation	Missense_Mutation	Missense_Mutation	Missense_Mutation	Missense_Mutation																			Missense_Mutation	Missense_Mutation	Missense_Mutation	Missense_Mutation	Missense_Mutation	Missense_Mutation	Missense_Mutation	Missense_Mutation	Missense_Mutation	Missense_Mutation	Missense_Mutation	Missense_Mutation	Missense_Mutation	Missense_Mutation	Missense_Mutation	Missense_Mutation	Missense_Mutation	Missense_Mutation	Missense_Mutation
FBXW7	F-box and WD repeat domain containing 7	9.59611e-09	5.6583e-06	0.17	Missense_Mutation	Missense_Mutation	Missense_Mutation					Missense_Mutation	Multi_Hit	Missense_Mutation	Missense_Mutation	Nonsense_Mutation														Multi_Hit	Missense_Mutation	Splice_Site																	Missense_Mutation
DNAH11	dynein, axonemal, heavy chain 11	0.000105341	0.00461759	0.17	Multi_Hit	Missense_Mutation											Missense_Mutation	Frame_Shift_Del															Missense_Mutation	Missense_Mutation															Missense_Mutation
CSMD3	CUB and Sushi multiple domains 3	0.000125129	0.00477503	0.15	Missense_Mutation			Missense_Mutation				Splice_Site	Missense_Mutation																				Missense_Mutation
USH2A	Usher syndrome 2A (autosomal recessive, mild)	0.000125129	0.00477503	0.14	Missense_Mutation												Missense_Mutation		Missense_Mutation	Missense_Mutation															Missense_Mutation	Missense_Mutation	Missense_Mutation
LRP2	low density lipoprotein-related protein 2	0.00011887	0.00477503	0.14	Multi_Hit				Missense_Mutation																													Missense_Mutation
ATM	ataxia telangiectasia mutated	1.23389e-06	0.000236019	0.13	Missense_Mutation					Nonsense_Mutation							Frame_Shift_Del		Missense_Mutation																														Missense_Mutation
SMAD4	SMAD family member 4	4.23326e-07	0.000117242	0.13	Multi_Hit			Missense_Mutation	Missense_Mutation										Frame_Shift_Del		Missense_Mutation	Missense_Mutation													Missense_Mutation			Missense_Mutation	Missense_Mutation	Missense_Mutation									Frame_Shift_Del
HMCN1	hemicentin 1	0.000121389	0.00477503	0.12	Missense_Mutation	Missense_Mutation											Frame_Shift_Del
ARID1A	AT rich interactive domain 1A (SWI-like)	1e-16	3.6558e-13	0.12													Frame_Shift_Del		Multi_Hit		Frame_Shift_Ins									Frame_Shift_Del			Frame_Shift_Del						Missense_Mutation
HYDIN	hydrocephalus inducing homolog (mouse)	0.000488229	0.0132803	0.12	Missense_Mutation
BRAF	v-raf murine sarcoma viral oncogene homolog B1	7.37656e-05	0.00381637	0.12	Nonsense_Mutation														Splice_Site
MDN1	MDN1, midasin homolog (yeast)	0.00247706	0.0421978	0.12	Nonsense_Mutation						Missense_Mutation						Nonsense_Mutation						Missense_Mutation										Missense_Mutation			Nonsense_Mutation
DST	dystonin	5.06509e-06	0.000593492	0.12	Missense_Mutation												Missense_Mutation							Missense_Mutation												Missense_Mutation
SOX9	SRY (sex determining region Y)-box 9 (campomelic dysplasia, autosomal sex-reversal)	8.88178e-16	2.6092e-12	0.11		Missense_Mutation				Missense_Mutation																				Splice_Site						Frame_Shift_Del					Frame_Shift_Del
DNAH17	dynein, axonemal, heavy chain 17	0.00151787	0.0300228	0.11	Missense_Mutation														Missense_Mutation					Nonsense_Mutation
VPS13B	vacuolar protein sorting 13 homolog B (yeast)	0.000581627	0.0152315	0.11	Missense_Mutation	Missense_Mutation											Missense_Mutation		Frame_Shift_Del																	Multi_Hit
DNAH8	dynein, axonemal, heavy chain 8	0.000106735	0.00465637	0.11	Nonsense_Mutation						Missense_Mutation																						Missense_Mutation			Nonsense_Mutation				Nonsense_Mutation
EYS	eyes shut homolog (Drosophila)	0.000930281	0.0209474	0.11	Missense_Mutation	Splice_Site						Missense_Mutation		Missense_Mutation			Splice_Site		Missense_Mutation																							Missense_Mutation
MACF1	microtubule-actin crosslinking factor 1	0.000107006	0.00465706	0.11									Missense_Mutation		Missense_Mutation		Missense_Mutation		Missense_Mutation
NBEA	neurobeachin	2.61268e-05	0.00201737	0.1	Missense_Mutation														Missense_Mutation
RELN	reelin	0.000121203	0.00477503	0.1	Missense_Mutation													Splice_Site
PRKDC	protein kinase, DNA-activated, catalytic polypeptide	6.24338e-09	4.22677e-06	0.1	Multi_Hit			Nonsense_Mutation									Multi_Hit							Missense_Mutation
TCF7L2	transcription factor 7-like 2 (T-cell specific, HMG-box)	3.10812e-05	0.00227254	0.1													Multi_Hit																								Frame_Shift_Ins		Splice_Site
[truncated: 490 more columns]

## Sheet: S6
Table S6. The significant focal copy number amplification of CRC in the TCGA cohort.
cytoband	20q11.21	8q24.21	17q12	8p11.23	13q12.2	20q12	11p15.5	13q12.13	12p13.33	20q13.12	13q22.1	8p11.21	6p21.1	20p11.21	16p11.2	10q22.3	1q31.1	17q24.1	20p12.1	5p12	2q33.1	15q26.1	19q12	7p21.3
q value	1.029e-61	3.224e-27	1.2181e-22	4.9216e-18	1.009e-37	1.9659e-54	4.2529e-13	2.0992e-40	1.0515e-09	8.1113e-16	2.9431e-16	2.7422e-12	1.3062e-05	1.9955e-22	0.0020094	0.0044153	0.018919	0.0084876	0.051773	0.06721	0.08477	0.095209	0.097741	0.24667
residual q value	6.348e-37	3.224e-27	6.7731e-22	4.984e-15	6.6297e-15	2.0689e-14	4.2529e-13	1.7156e-12	1.0515e-09	3.6551e-09	4.2127e-09	1.1193e-07	1.3062e-05	0.0013526	0.0020094	0.0044153	0.018919	0.036477	0.051773	0.06721	0.08477	0.095209	0.097741	0.24667
wide peak boundaries	chr20:29991046-30339275	chr8:128204396-128754688	chr17:37837542-37876018	chr8:38170522-38243864	chr13:28192985-28773237	chr20:35722356-40360023	chr11:2157522-2241214	chr13:27521847-27533641	chr12:893819-4699385	chr20:42409544-44049482	chr13:73642492-73711006	chr8:41509238-41600124	chr6:41612585-44353667	chr20:25355954-25483163	chr16:30581939-30943981	chr10:79267544-82903467	chr1:120523956-249250621	chr17:63179119-66549727	chr20:14244972-14353100	chr5:27603004-50133343	chr2:199627908-199644614	chr15:83367349-102531392	chr19:24052831-36847803	chr7:1-40321753
genes in wide peak	LINC00028	POU5F1B	ERBB2	WHSC1L1	RN7SL272P	SNORA26|ENSG00000212224.1	IGF2	[USP12]	C12orf5	RBPJL	KLF5	MIR486	TCTE1	GINS1	MIR4519	LINC00857	PGBD2	FAM20A	FLRT3	HCN1	[PLCL1]	DDX11L9	ZFP14	MPLKIP
	DEFB122	CASC8	PGAP3	LETM2	URAD	RN7SL615P	INS		FKBP4	RN7SL31P		ANK1	TMEM151B	NINL	MIR4519	PLAC9	LYPD8	MIR635	MACROD2	RN7SL383P		WASH3P	LINC00665	RN7SL496P
	BCL2L1	CCAT1			CDX2	RNA5SP484	TH		CBX3P4	KCNK15			RSPH9	ABHD12	BCL7C	MBL1P	OR2T7	ARSG		FGF10		FAM138E	RN7SL287P	LINC00265
	ID1	MYC			LINC00543	SNORD112|ENSG00000252434.1	MIR4686		CACNA1C	MIR3646			SCARNA15|ENSG00000252218.1		SNORA30|ENSG00000206755.1	NUTM2E	OR2AJ1	LRRC37A16P		CCL28		OR4F13P	OVOL3	SNORA20|ENSG00000206947.1
	TPX2				GSX1	RN7SL194P			LINC00940	R3HDML			RN7SL403P		CTF1	NUTM2B	TRIM58	LINC00674		ANXA2R		RN7SL209P	RN7SL402P	RN7SL83P
	REM1				FLT3	RN7SL680P			LINC00942	FITM2			MEA1		PHKG2	SFTPA1	OR1C1	RN7SL622P		SNORD72		DNM1P47	PSENEN	TRGV1
	HM13				PDX1	RN7SL116P			RN7SL852P	RN7SL443P			snoU13|ENSG00000238611.1		RNF40	SNORA71|ENSG00000201393.1	OR14K1	SNORA38B		RPL37		snoU13|ENSG00000238502.1	KMT2B	TRGV2
	COX4I2				POLR1D	RN7SKP173			CCND2	ADA			U3|ENSG00000221252.1		SRCAP	LINC00595	OR14A2	MIR548D2		SNORA57|ENSG00000212567.1		LINS	RN7SL765P	TRGV3
	DEFB121				LNX2	ARHGAP40			FGF6	HNF4A			GUCA1B		ZNF629	LINC00856	OR2W5	RN7SL756P		SNORA63|ENSG00000199552.1		RNA5SP402	RN7SL491P	TRGV4
	DEFB123				PAN3	MIR548O2			FOXM1	KCNS1			SNORA8|ENSG00000206977.1		FBXL19	RN7SL284P	RNA5SP82	snoU13|ENSG00000238612.1		LINC00604		RN7SL484P	GPR42	TRGV5
	DEFB124				ATP5EP2	SNORA60			RAD52	PI3			TOMM6		FBRS	RNA5SP321	MIR3916	PSMD12		LINC00603		DKFZP779J2370	MIR5196	TRGV8
	MIR3193					SNORA71|ENSG00000201811.1			TEAD4	SDC4			BYSL		PRR14	ANXA11	ZNF670	SNORA8|ENSG00000207410.1		WDR70		MIR4714	HAMP	TRGV9
						SNORA71D			TULP3	SEMG1			CCND3		C16orf93	KCNMA1	SNORA25|ENSG00000252011.1	RNA5SP447		RN7SL37P		RNA5SP401	LINC00904	TRGV10
						SNORA71C			FGF23	SEMG2			SLC29A1		ZNF689	MAT1A	SNORD112|ENSG00000252495.1	RNA5SP446		RNA5SP181		RN7SL677P	SNORD111|ENSG00000252230.1	TRGV11
						SNORA71A			DYRK4	SLPI			GUCA1A		ZNF785	RPS24	RN7SKP55	MIR634		LMBRD2		RN7SKP181	SCGB1B2P	TRGJP1
						SNORA71B			RAD51AP1	STK4			HSP90AB1		ZNF688	SFTPD	RN7SL148P	RNA5SP445		U3|ENSG00000201368.1		RN7SKP254	WTIP	TRGJP
						SNHG17			TSPAN9	YWHAB			MDFI		MIR762	DLG5	MIR4677	RN7SL735P		BRIX1		MIR1469	RN7SL154P	TRGJ1
						RN7SL237P			ERC1	MATN4			NFKBIE			PPIF	RN7SKP12	RNA5SP444		C1QTNF3		LINC00924	RN7SL150P	TRGC1
						RN7SKP185			ITFG2	WISP2			PEX6			POLR3A	RNA5SP81	APOH		MIR579		MIR3175	LRP3	TRGJP2
						LINC00489			PRMT8	TOMM34			PGC			ZMIZ1	CHRM3	CACNG1		snoU13|ENSG00000238864.1		RN7SL599P	C19orf40	TRGJ2
						RBL1			PARP11	SERINC3			POLH			TMEM254	MTRNR2L11	BPTF		RN7SKP207		LINC00930	RN7SKP22	TRGC2
						BPI			C12orf4	PKIG			PPP2R5D			TSPAN14	ZP4	KPNA2		SNORA18|ENSG00000252601.1		snoU109|ENSG00000239197.1	RN7SL789P	SNORA51|ENSG00000200113.1
						GHRH			WNK1	TP53TG5			PTK7			FAM213A	SNORA25|ENSG00000252290.1	PRKAR1A		C6		snoU13|ENSG00000238981.1	SNORA68|ENSG00000201388.1	snoU13|ENSG00000238772.1
						LBP			ADIPOR2	OSER1			PRPH2			DYDC2	MIR4428	PRKCA		C7		RN7SL363P	RNA5SP472	MIR1200
						NNAT			WNT5B	PIGT			SRF			DYDC1	RN7SKP195	AXIN2		C9		SNORD18|ENSG00000200677.1	RNA5SP471	PP13004
						PLCG1			RHNO1	DBNDD2			TBCC			EIF5AL1	snoU13|ENSG00000252638.1	RGS9		CDH6		ZNF774	THEG5	2020-09-07
						RBL1			NRIP2	JPH2			VEGFA			ZCCHC24	MIR4753	SLC16A6		DAB2		GABARAPL3	C19orf12	DPY19L2P1
						RPN2			EFCAB4B	GDAP1L1			TFEB			SH2D4B	SNORA14B	HELZ		FYB		RN7SL736P	POP4	MIR548N
						SRC			CACNA2D4	TTPAL			MED20			SFTPA2	RN7SL668P	NOL11		GDNF		CIB1	RN7SL340P	SNORA31|ENSG00000251802.1
						TGM2			FBXL14	PABPC1L			POLR1C				RNY4P16	PITPNC1		GHR		RN7SL346P	UQCRFS1	RN7SL132P
						TOP1			DCP1B	TOX2			MAD2L1BP				LINC00184	CACNG5		HMGCS1		RN7SL755P	RNA5SP470	RNA5SP229
						TTI1			LRTM2	SYS1			CUL7				U8|ENSG00000212144.1	CACNG4		IL7R		C15orf38	LINC00906	snoU13|ENSG00000252706.1
						MAFB			MIR3649	WFDC12			DNPH1				MIR4671	AMZ2		LIFR		MIR5009	snoU13|ENSG00000238514.1	RN7SL505P
						BLCAP				RIMS4			CNPY3				MIR4427	WIPI1		NPR3		MIR5094	LINC00662	RP9P
						ZHX3				C20orf62			FRS3				NTPCR	CEP112		OXCT1		MESP1	ZNF726	SNORA31|ENSG00000251999.1
						PPP1R16B				WFDC5			SLC22A7				RN7SL299P	C17orf58		PRKAA1		LINC00928	APLP1	AQP1
						CTNNBL1							CAPN11				LINC00582			PRLR		LINC00925	ATP4A	CRHR2
						RALGAPB							CUL9				TRAX			PTGER4		ISG20	CAPNS1	MIR550A1
						RPRD1B							UBR2				RNA5SP80			RAD1		SNORD74|ENSG00000200206.1	CCNE1	snoU13|ENSG00000238906.1
						DHX35							GLTSCR1L				MIR1182			SEPP1		RNA5SP400	CD22	TRIL
						MANBAL							ZNF318				snoU13|ENSG00000238985.1			SKP2		RN7SL428P	CEBPA	RN7SL365P
						LPIN3							YIPF3				RN7SL837P			SLC1A3		CSPG4P12	CEBPG	EVX1
						ACTR5							USP49				RNA5SP79			TARS		SNORA25|ENSG00000200991.1	TBCB	HOTTIP
						FAM83D							GNMT				RN7SL467P			ZNF131		LINC00933	COX6B1	HOXA13
						CHD6							PRICKLE4				RNA5SP78			OSMR		GOLGA6L5	COX7A1	HOTAIRM1
						KIAA1755							MRPL2				RN7SKP276			NUP155		CSPG4P5	ETV2	U3|ENSG00000202233.1
						EMILIN3							GTPBP2				TMEM78			PAIP1		RN7SL417P	GPI	CYCS
						VSTM2L							MRPS18A				SNORA51|ENSG00000206878.1			MRPS30		GOLGA6L4	FFAR1	snoU13|ENSG00000239098.1
						SNHG11							MRPS10				RNA5SP18			SUB1		RN7SL331P	FFAR3	RNA5SP228
						SLC32A1							TMEM63B				RNA5S17			PDZD2		EFTUD1P1	FFAR2	snoU13|ENSG00000238849.1
						MROH8							TRERF1				RNA5S16			NNT		HDGFRP3	HPN	SNORD65|ENSG00000212264.1
						ADIG							AARS2				RNA5S15			TTC33		SCARNA15|ENSG00000252690.2	MAG	MALSU1
													XPO5				RNA5S14			AMACR		ACAN	NPHS1	SNORD93
													MRPL14				RNA5S13			NIPBL		ALDH1A3	PEPD	RNA5SP227
													DLK2				RNA5S12			RAI14		ANPEP	FXYD1	MIR1183
													TTBK1				RNA5S11			FBXO4		BLM	FXYD3	RN7SL542P
													RRP36				RNA5S10			DROSHA		BNC1	POLR2I	SP8
													ABCC10				RNA5S9			SLC45A2		CHD2	SCN1B	SNORD56|ENSG00000200753.1
													KLC4				RNA5S8			RXFP3		FES	TYROBP	MIR3146
													TJAP1				RNA5S7			ZFR		IDH2	USF2	RN7SKP266
													KLHDC3				RNA5S6			MTMR12		IGF1R	ZNF146	SNORA63|ENSG00000199473.1
													TAF8				RNA5S5			C5orf22		MAN2A2	URI1	ISPD
													PTCRA				RNA5S4			GOLPH3		MEF2A	PDCD5	RN7SKP228
													SPATS1				RNA5S3			C5orf28		MFGE8	ZNF254	SNORA64|ENSG00000199470.1
													C6orf223				RNA5S2			AGXT2		NMB	KIAA0355	TMEM106B
													LRRC73				RNA5S1			C5orf42		NTRK3	ZNF536	U3|ENSG00000212422.1
													RPL7L1				RNA5SP19			PARP8		FURIN	WBP7	RPA3
													SLC35B2				BTNL10			SPEF2		PCSK6	UBA2	PMS2CL
													CRIP3				RNF187			ADAMTS12		PDE8A	TMEM147	GRID2IP
													C6orf226				MIR3620			CARD6		PLIN1	HCST	FLJ20306
													TMEM151B				MIR5008			EMB		POLG	UPK1A	RN7SL851P
													C6orf132				WNT9A			MROH2B		RLBP1	SLC7A9	SNORA42|ENSG00000207217.1
													MIR4647				ZNF678			EGFLAM		SH3GL3	ZNF507	RN7SL556P
																	RNA5SP77			NADK2		SNRPA1	HAUS5	ZNF815P
																	RN7SKP165			UGT3A1		NR2F2	CLIP3	MIR589
																	snoU13|ENSG00000239094.1			CAPSL		AP3B2	LSM14A	snoU13|ENSG00000238394.1
																	snoU13|ENSG00000238545.1			DNAJC21		ST8SIA2	GAPDHS	ZNF890P
																	MIR4742			TTC23L		PEX11A	ZBTB32	RNF216P1
																	snoU13|ENSG00000238856.1			UGT3A2		IQGAP1	LSR	AP5Z1
																	MIR320B2			NIM1		PRC1	FXYD7	snoU13|ENSG00000238781.1
																	SNORA72|ENSG00000201898.1			RANBP3L		SLC28A1	FXYD5	RN7SKP130
																	RN7SKP49			RICTOR		HOMER2	GPATCH1	snoU13|ENSG00000238857.1
																	CAPN8			C5orf51		ZNF592	ZNF302	MIR4648
																	snoU13|ENSG00000239054.1			PLCXD3		SV2B	LIN37	GRIFIN
																	RN7SL276P			C5orf34		AP3S2	SLC7A10	MIR4655
																	HLX			MIR580		SEMA4B	TSHZ3	ELFN1
																	RNU6ATAC35P			CCDC152		ABHD2	GRAMD1A	UNCX
																	HDAC1P2			MIR4279		AKAP13	PRODH2	MIR339
																	RN7SL464P			MIR3650		CHSY1	CHST8	COX19
																	SNORA36B					SYNM	KCTD15	FAM20C
																	snoU13|ENSG00000238576.1					SEC11A	PLEKHF1	ACTB
																	snoU13|ENSG00000238798.1					VPS33B	RBM42	ADCYAP1R1
																	U3|ENSG00000221673.1					MRPL46	LRFN3	AHR
																	RNA5SP76					OR4F4	IGFLR1	AMPH
																	SLC30A10					SLCO3A1	KIRREL2	AOAH
																	U3|ENSG00000212610.1					NGRN	ANKRD27	AQP1
																	C1orf143					RHCG	PDCD2L	CHN2
																	LINC00210					BTBD1	NFKBID	DGKB
																	SPATA17					TM6SF1	CEP89	DFNA5
																	SNORD116|ENSG00000202498.1					SCAND2P	ALKBH6	ETV1
																	RN7SL512P					ZSCAN2	RHPN2	GARS
																	SNORA16B					DET1	ZNF30	GHRHR
																	RN7SKP98					FANCI	TDRD12	GNA12
																	MIR3122					MCTP2	DMKN	GPER
																	SNORA26|ENSG00000212187.1					VIMP	ARHGAP33	HNRNPA2B1
																	RN7SL344P					UNC45A	WDR88	HOXA1
																	SLC30A1					RGMA	ZNF792	HOXA2
																	KCNH1					WDR93	HSPB6	HOXA3
																	SERTAD4					ADAMTSL3	ZNF565	HOXA4
																	MIR4260					ALPK3	DPY19L3	HOXA5
																	MIR205HG					KLHL25	ZNF599	HOXA6
																	MIR29B2					AEN	FAM187B	HOXA7
																	MIR29C					CRTC3	C19orf55	HOXA9
																	snoU13|ENSG00000238401.1					TTC23	LGI4	HOXA10
																	FAIM3					MRPS11	SYNE4	HOXA11
																	IL20					LRRK1	THAP8	ICA1
																	SNORD112|ENSG00000252853.1					TM2D3	U2AF1L4	IL6
																	C1orf147					FAM103A1	SCGB2B2	ITGB8
																	SRGAP2					WDR73	WDR62	LFNG
																	SNORD60|ENSG00000252692.1					TICRR	ZNF181	MEOX2
																	C1orf186					RCCD1	VSTM2B	NUDT1
																	AVPR1B					ARRDC4	SBSN	NDUFA4
																	FAM72A					LINC00923	RGS9BP	NPY
																	SNORA72|ENSG00000201944.1					C15orf40	KRTDAP	PDE1C
																	SNORD112|ENSG00000252946.1					TARSL2	NUDT19	PDGFA
																	SCARNA20|ENSG00000251861.1					LRRC28	SDHAF1	PMS2
																	RNA5SP75					AGBL1		PRKAR1B
																	RNA5SP74					WHAMM		RAC1
																	SNRPE					FSD2		RALA
																	ZBED6					ASB7		RP9
																	SNORA77|ENSG00000221643.1					LYSMD4		SFRP4
																	RABIF					PGPEP1L		FSCN1
																	PCAT6					C15orf32		SP4
																	SNORA70|ENSG00000253042.1					HAPLN3		TWIST1
																	U6|ENSG00000272262.1					MESP2		ZNF12
																	snoU13|ENSG00000239046.1					SPATA8		AIMP2
																	snoU13|ENSG00000238571.1					LINC00052		MAFK
																	PTPRVP					ADAMTS17		MAD1L1
																	GPR37L1					DNM1P46		CDK13
																	SNORA70|ENSG00000206637.1					CERS3		EIF3B
																	MIR1231					FAM169B		DNAH11
																	MIR5191					KIF7		TAX1BP1
																	RPS10P7					ZNF710		SKAP2
																	ASCL5					HDDC3		CYTH3
																	LINC00862					UBE2Q2P1		CREB5
																	MIR181A1HG					SPATA41		NFE2L3
																	MIR4735					GDPGP1		PHF14
																	U3|ENSG00000252241.1					OR4F6		HDAC9
																	MIR1278					OR4F15		RAPGEF5
																	snoU109|ENSG00000238754.1					FAM174B		SCRN1
																	RN7SKP126					TTLL13		KIAA0087
																	RNA5SP73					MIR1276		ELMO1
																	RN7SKP156					MIR1179		ARL4A
																	RNA5SP72					MIR3174		NOD1
																	SNORD112|ENSG00000252790.1					MIR4515		GPNMB
																	RN7SL654P					MIR548AP		AGR2
																	RNA5SP71							IGF2BP3
																	RN7SKP229							PPP1R17
																	RNA5SP70							KDELR2
																	KIAA1614							ADAP1
																	U6|ENSG00000272292.1							NUPL2
																	MIR3121							HIBADH
																	LHX4							INMT
																	RN7SL230P							POU6F2
																	IFRG15							FKBP9
																	RN7SL374P							CBX3
																	SNORA67|ENSG00000201619.1							AVL9
																	SNORA67|ENSG00000212338.1							SNX13
																	TOR3A							IQCE
																	SNORA63|ENSG00000201791.1							DPY19L1
																	RNA5SP69							SUN1
																	C1orf220							KIAA0895
																	LINC00083							LSM5
																	MIR488							SOSTDC1
																	SCARNA3							KBTBD2
																	snoU13|ENSG00000238872.1							OSBPL3
																	RNA5SP68							WIPI2
																	RNA5SP67							INTS1
																	SNORD78|ENSG00000208317.1							VPS41
																	GAS5							TSPAN13
																	RN7SKP160							EIF2AK1
																	snoU13|ENSG00000238430.1							BBS9
																	ANKRD45							BZW2
																	snoU13|ENSG00000251817.1							SNX8
																	TNFSF18							SNX10
																	SNORD112|ENSG00000252354.1							TRA2A
																	DNM3OS							FTSJ2
																	SCARNA20|ENSG00000253060.1							NXPH1
																	RN7SL425P							NT5C3A
																	snoU13|ENSG00000238859.1							NME8
																	RN7SL269P							GET4
																	RN7SL333P							CCZ1
																	C1orf112							MPP6
																	F5							ANLN
																	RNA5SP66							MIOS
																	LINC00970							RNF216
																	LINC00626							CPVL
																	ANKRD36BP1							TOMM7
																	SFT2D2							EPDR1
																	MIR1255B2							ZNF853
																	snoU13|ENSG00000238325.1							CYP2W1
																	RNA5SP65							HEATR2
																	POGK							FKBP14
																	MIR921							ZDHHC4
																	RNA5SP64							CHST12
																	UCK2							CDCA7L
																	TMCO1							RADIL
																	SNORD112|ENSG00000252359.1							KLHL7
																	U3|ENSG00000212538.1							STK31
																	RNA5SP63							PAPOLB
																	RNA5SP62							C1GALT1
																	SNORD112|ENSG00000252740.1							YAE1D1
																	RN7SL861P							ANKMY2
																	C1orf111							TBX20
																	MIR556							RBAK
																	RNA5SP61							NEUROD6
																	MIR4654							NPVF
																	RN7SL466P							HERPUD2
																	RPL31P11							GGCT
																	FCGR2C							C7orf26
																	SDHC							MICALL2
																	MIR5187							C7orf10
																	ADAMTS4							FBXL18
																	ACA64|ENSG00000238934.1							TTYH3
																	F11R							EEPD1
																	DCAF8							STARD3NL
																	KCNJ9							USP42
																	SNORD64|ENSG00000212161.1							FAM188B
																	OR10J4							PSMG3
																	RNA5SP60							C7orf50
																	RN7SL612P							CARD11
																	MIR765							TNRC18
																	snoU13|ENSG00000238843.1							FAM126A
																	BGLAP							PLEKHA8
																	SNORA26|ENSG00000252236.1							FAM220A
																	SCARNA4|ENSG00000252808.1							SCIN
																	SNORA42|ENSG00000207475.1							ZFAND2A
																	snoU13|ENSG00000238805.1							CCDC126
																	MIR555							GLCCI1
																	GBAP1							GPR146
																	EFNA3							C7orf31
																	MIR4258							AMZ1
																	SNORD59|ENSG00000252682.1							AGR3
																	SNORA58|ENSG00000201129.1							BMPER
																	C1orf189							TMEM184A
																	RN7SL431P							VWDE
																	MIR5698							PRPS1L1
																	U3|ENSG00000252669.1							TWISTNB
																	snoU13|ENSG00000238511.1							JAZF1
																	RN7SL372P							BRAT1
																	RN7SL44P							SDK1
																	S100A7L2							FOXK1
																	SPRR2B							MMD2
																	SNORA31|ENSG00000252920.1							DAGLB
																	LINC00302							CCZ1B
																	NBPF18P							THSD7A
																	THEM4							C7orf41
																	LINGO4							PRR15
																	CELF3							FERD3L
																	MIR554							SLC29A4
																	SNORA44							RSPH10B
																	RNY4P25							CCDC129
																	RN7SL444P							ZNRF2
																	MLLT11							TMEM196
																	SNORA40|ENSG00000253047.1							STEAP1B
																	RN7SL600P							C7orf71
																	RN7SL473P							COL28A1
																	C1orf138							ABCB5
																	LINC00568							FAM221A
																	snoU13|ENSG00000238526.1							FAM183B
																	RN7SL480P							MACC1
																	OTUD7B							GPR141
																	HIST2H3A							NPSR1
																	HIST2H2AA3							AGMO
																	HIST2H3C							MIR148A
																	FAM72C							MIR196B
																	FCGR1C							WIPF3
																	RNA5SP59							OCM
																	NBPF15							MIR550A2
																	RNA5SP58							RSPH10B2
																	NBPF24							ANKRD61
																	RN7SL261P							MIR3683
																	ACP6							LRRC72
																	LINC00624							MIR550A3
																	HYDIN2							MIR4656
																	RNA5SP57
																	PDZK1P1
																	RNF115
																	NUDT17
																	GNRHR2
																	NBPF10
																	SEC22B
																	RN7SKP88
																	LINC00623
																	NBPF8
																	SRGAP2B
																	ANKRD20A12P
																	FCGR1B
																	HIST2H2BA
																	ABL2
																	ACTA1
																	ACTN2
																	ADAR
																	ADORA1
																	PARP1
																	ADSS
																	AGT
																	ALDH9A1
																	APCS
																	APOA2
																	FASLG
																	ARF1
																	ARNT
																	ASTN1
																	SERPINC1
																	ATF3
																	ATP1A2
																	ATP1A4
																	ATP1B1
																	ATP2B4
																	BCL9
																	C4BPA
																	C4BPB
																	CACNA1E
																	CACNA1S
																	CAPN2
																	CASQ1
																	CD1A
																	CD1B
																	CD1C
																	CD1D
																	CD1E
																	CD247
																	CD5L
																	CD34
																	CD48
																	CENPF
																	CHI3L1
																	CHIT1
																	CHML
																	LYST
																	CHRNB2
																	CKS1B|ENSG00000173207.8
																	CLK2
																	COPA
																	CR1
																	CR1L
																	CR2
																	CRABP2
																	CRP
																	CSRP1
																	CTSE
																	CTSK
																	CTSS
																	CD55
																	DHX9
																	DPT
																	ECM1
																	EIF2D
																	EFNA1
																	EFNA3
																	EFNA4
																	ELF3
																	ELK4
																	ENSA
																	EPHX1
																	EPRS
																	ESRRG
																	ETV3
																	F13B
																	FCER1A
																	FCER1G
																	FCGR1A
																	FCGR2A
																	FCGR2B
																	FCGR3A
																	FCGR3B
																	FDPS
																	FH
																	FLG
																	FMO1
																	FMO2
																	FMO3
																	FMO4
																	FMO5
																	FMOD
																	NR5A2
																	DARC
																	GALNT2
																	GBA
																	GJA5
																	GJA8
																	GLUL
																	GNG4
																	GPR25
																	GUK1
																	H3F3A
																	HDGF
																	CFH
																	CFHR1
																	CFHR2
																	MR1
																	HNRNPU
																	HSD11B1
																	HSPA6
																	IFI16
																	IL6R
																	IL10
																	ILF2
																	INSRR
																	IRF6
																	ITPKB
																	IVL
																	KCNJ10
																	KCNK1
																	KCNK2
																	KCNN3
																	KISS1
																	LAD1
																	LAMB3
																	LAMC1
																	LAMC2
																	LBR
																	LGALS8
																	LMNA
																	LMX1A
																	LOR
																	LY9
																	MARK1
																	MCL1
																	CD46
																	SMCP
																	MDM4
																	MEF2D
																	MGST3
																	MNDA
																	MPZ
																	MTR
																	MTX1
																	MUC1
																	MYBPH
																	MYOC
																	MYOG
																	PPP1R12B
																	NCF2
																	NDUFS2
																	NEK2
																	NHLH1
																	NID1
																	NIT1
																	NOTCH2
																	NPR1
																	NTRK1
																	DDR2
																	NVL
																	PBX1
																	CDK18
																	PDC
																	PDZK1
																	PFDN2
																	PFKFB2
																	PIGC
																	PIGR
																	PIK3C2B
																	PI4KB
																	PKLR
																	PKP1
																	PLA2G4A
																	PLXNA2
																	PRRX1
																	POU2F1
																	PPOX
																	PPP2R5A
																	PRCC
																	PRELP
																	PRKAB2
																	PROX1
																	PSEN2
																	PSMB4
																	PSMD4
																	PTGS2
																	QSOX1
																	PTPN7
																	PTPN14
																	PTPRC
																	PEX19
																	RAB4A
																	RAB13
																	RBBP5
																	REN
																	RFX5
																	RGS1
																	RGS2
																	RGS4
																	RGS7
																	RGS13
																	RGS16
																	RIT1
																	RNASEL
																	RNF2
																	RNPEP
																	RORC
																	RPS27
																	RXRG
																	RYR2
																	S100A1
																	S100A2
																	S100A3
																	S100A4
																	S100A5
																	S100A6
																	S100A7
																	S100A8
																	S100A9
																	S100A10
																	S100A11
																	S100A12
																	S100A13
																	XCL1
																	SELE
																	SELL
																	SELP
																	SHC1
																	SLAMF1
																	SOAT1
																	UAP1
																	SPRR1A
																	SPRR1B
																	SPRR2A
																	SPRR2D
																	SPRR2E
																	SPRR2F
																	SPRR2G
																	SPRR3
																	SPTA1
																	SRP9
																	TROVE2
																	SSR2
																	XCL2
																	TARBP1
																	CNTN2
																	TBCE
																	VPS72
																	TGFB2
																	LEFTY2
																	THBS3
																	TCHH
																	TLR5
																	GPR137B
																	TNNI1
																	TNNT2
																	TNR
																	TP53BP2
																	TPM3
																	TPR
																	TRAF5
																	CCT3
																	TSNAX
																	TUFT1
																	TNFSF4
																	USF1
																	USH2A
																	ZNF124
																	DAP3
																	NPHS2
																	BTG2
																	HIST3H3
																	HIST2H2AC
																	HIST2H2BE
																	HIST2H4A
																	PIP5K1A
																	TAGLN2
																	ANXA9
																	GNPAT
																	DYRK3
																	CDC42BPA
																	RGS5
																	PPFIA4
																	ITGA10
																	BLZF1
																	DEGS1
																	KMO
																	VAMP4
																	PEA15
																	B4GALT3
																	B3GALT2
																	ADAM15
																	PEX11B
																	CREG1
																	CD84
																	RAB7L1
																	SELENBP1
																	TAF1A
																	MPZL1
																	SH2D2A
																	ANGPTL1
																	TBX19
																	PRPF3
																	EXO1
																	ARHGEF2
																	DEDD
																	XPR1
																	MAPKAPK2
																	GPR52
																	AIM2
																	GGPS1
																	RASAL2
																	CHD1L
																	SOX13
																	PRDX6
																	IKBKE
																	PDE4DIP
																	SLC25A44
																	KIAA0040
																	NOS1AP
																	TMEM63A
																	TOMM20
																	URB2
																	ARHGEF11
																	CEP350
																	CEP170
																	SETDB1
																	ZC3H11A
																	SMG7
																	UBAP2L
																	SV2A
																	DENND4B
																	RABGAP1L
																	TMCC2
																	FAM20B
																	LPGAT1
																	KIF14
																	RBM8A
																	NR1I3
																	AKT3
																	SCAMP3
																	ARPC5
																	PRG4
																	GPA33
																	STX6
																	SF3B4
																	BPNT1
																	PIAS3
																	TIMM17A
																	LRRN2
																	HAX1
																	ZBTB18
																	C1orf61
																	SEMA6C
																	SLC19A2
																	POLR3C
																	IVNS1ABP
																	TXNIP
																	LEFTY1
																	SPHAR
																	PMVK
																	FAM189B
																	CAPN9
																	NES
																	KDM5B
																	SDCCAG8
																	CFHR4
																	CFHR3
																	OCLM
																	JTB
																	MTMR11
																	SLC27A3
																	IL24
																	TDRKH
																	CD160
																	DUSP10
																	PMF1
																	DUSP12
																	VPS45
																	COG2
																	PLEKHA6
																	KIAA0907
																	KIFAP3
																	ATF6
																	RBM34
																	KIF21B
																	NMNAT2
																	NFASC
																	POGZ
																	COLGALT2
																	RGL1
																	SYT11
																	PRRC2C
																	FBXO28
																	RPRD2
																	CAMSAP2
																	SMG5
																	NCSTN
																	CRB1
																	GPR161
																	ABCB10
																	ZNF281
																	SNAPIN
																	OPN3
																	PHLDA3
																	RUSC1
																	CA14
																	DSTYK
																	RAB3GAP2
																	CCDC19
																	LMOD1
																	NBPF14
																	MPC2
																	INTS7
																	OLFML2B
																	AHCTF1
																	C1orf43
																	NSL1
																	DNM3
																	TOR1AIP1
																	CHTOP
																	LCE2B
																	OR2M4
																	OR2L2
																	OPTC
																	OR10J1
																	OR2T1
																	RPS6KC1
																	USP21
																	DIEXF
																	TAF5L
																	CACYBP
																	SLC39A1
																	DISC1
																	KLHL20
																	LAMTOR2
																	FLVCR1
																	UBE2T
																	CNIH4
																	TMOD4
																	PYCR2
																	NME7
																	NENF
																	IL19
																	CERS2
																	CRNN
																	G0S2
																	DCAF8
																	F11R
																	RRP15
																	GLRX2
																	BOLA1
																	DESI2
																	ZBTB7B
																	RRNAD1
																	ADIPOR1
																	SCCPDH
																	APH1A
																	TRIM17
																	KCTD3
																	PLEKHO1
																	IER5
																	UCHL5
																	SUCO
																	GPR89B
																	HSD17B7
																	UFC1
																	DTL
																	METTL13
																	OAZ3
																	CYB5R1
																	ARID4B
																	CD244
																	DPM3
																	MRPS21
																	ADAMTSL4
																	CRCT1
																	EGLN1
																	MAP10
																	SWT1
																	GON4L
																	GPATCH4
																	LAX1
																	DUSP23
																	C1orf27
																	C1orf56
																	2020-03-02
																	SUSD4
																	KIF26B
																	RALGPS2
																	GPATCH2
																	HEATR1
																	MSTO1
																	DARS2
																	GOLPH3L
																	KLHDC8A
																	ETNK2
																	KIRREL
																	TMEM206
																	YY1AP1
																	YOD1
																	BATF3
																	UBE2Q1
																	ITLN1
																	ZNF692
																	IARS2
																	IPO9
																	HHAT
																	ENAH
																	NUP133
																	RCOR3
																	C1orf106
																	FAM63A
																	ADCY10
																	DCAF6
																	ASH1L
																	LENEP
																	SLC50A1
																	ERO1LB
																	FMN2
																	SLAMF8
																	CDC42SE1
																	UBQLN4
																	SMYD2
																	LHX9
																	ADCK3
																	RAB25
																	PGLYRP4
																	ZNF695
																	RHBG
																	SCYL3
																	GJC2
																	CAMK1G
																	ATP8B2
																	VANGL2
																	PBXIP1
																	S100A14
																	GATAD2B
																	CGN
																	IGSF9
																	SIPA1L2
																	ZNF687
																	HCN3
																	FAM5B
																	CCDC181
																	SLAMF7
																	CADM3
																	RHOU
																	PRUNE
																	KLHL12
																	LGR6
																	HAPLN2
																	PAPPA2
																	BCAN
																	TNN
																	MRPS14
																	TFB2M
																	SEMA4A
																	RFWD2
																	GREM2
																	RGS18
																	NUCKS1
																	ACBD3
																	SMYD3
																	2020-03-01
																	ARV1
																	AIDA
																	MRPL9
																	JMJD4
																	INTS3
																	SCNM1
																	C1orf116
																	C1orf35
																	FCRL2
																	TTC13
																	CDC73
																	MRPL24
																	PGBD5
																	TNFAIP8L2
																	C1orf54
																	C1orf115
																	HHIPL2
																	VASH2
																	ZNF669
																	ZNF672
																	PAQR6
																	PCNXL2
																	TRIM46
																	MROH9
																	TARS2
																	WDR26
																	EDEM3
																	FLAD1
																	TRAF3IP3
																	SH3BP5L
																	NPL
																	OR6N2
																	OR6K2
																	OR2L5
																	OR2G3
																	OR2G2
																	OR2C3
																	CFHR5
																	TRIM11
																	C1orf21
																	PVRL4
																	SNX27
																	ANP32E
																	SHCBP1L
																	TRMT1L
																	NUAK2
																	ISG20L2
																	FCRL5
																	FCRL4
																	DDX59
																	NUF2
																	RASSF5
																	HMCN1
																	MIXL1
																	SPRTN
																	FCAMR
																	OBSCN
																	TEX35
																	HORMAD1
																	TOMM40L
																	POLR3GL
																	TMEM79
																	EFCAB2
																	ACBD6
																	MLK4
																	ZBTB37
																	LCE3D
																	LINC00467
																	FCRLA
																	ZNF496
																	C1orf198
																	PPP1R15B
																	MAEL
																	DISP1
																	RGS8
																	SLC45A3
																	WNT3A
																	NAV1
																	SEC16B
																	AQP10
																	SLAMF9
																	PYGO2
																	ANGEL2
																	IGFN1
																	NUP210L
																	CENPL
																	DUSP27
																	RCSD1
																	MEX3A
																	METTL18
																	GORAB
																	C1orf105
																	TMEM183A
																	HIST3H2A
																	PIGM
																	IGSF8
																	LEMD1
																	C1orf85
																	NLRP3
																	PGLYRP3
																	SLAMF6
																	SLC26A9
																	FCRL1
																	FCRL3
																	FMO9P
																	COX20
																	TSEN15
																	FAM129A
																	SNAP47
																	TADA1
																	SH2D1B
																	GABPB2
																	TCHHL1
																	RPTN
																	TDRD10
																	SHE
																	CCSAP
																	KLHDC9
																	AXDND1
																	LYPLAL1
																	OR2M5
																	OR2M3
																	OR2T12
																	OR14C36
																	OR2T34
																	OR2T10
																	OR2T4
																	OR2T11
																	ATP6V1G3
																	OR10J5
																	DCST2
																	DNAH14
																	OR2B11
																	ZNF648
																	TEDDM1
																	ARL8A
																	SYT2
																	GOLT1A
																	UHMK1
																	FCRLB
																	WDR64
																	C1orf131
																	LIX1L
																	EDARADD
																	TSACC
																	IQGAP3
																	APOA1BP
																	MRPL55
																	HIST3H2BB
																	OR10T2
																	OR6P1
																	OR10X1
																	OR10Z1
																	OR6K6
																	OR6N1
																	TATDN3
																	S100A16
																	NEK7
																	ITLN2
																	C1orf74
																	CREB3L4
																	BROX
																	C1orf51
																	SLC35F3
																	HFE2
																	ANKRD35
																	FAM163A
																	B3GALNT2
																	MFSD4
																	PM20D1
																	GCSAML
																	NBPF12
																	LELP1
																	RC3H1
																	DCST1
																	CNIH3
																	METTL11B
																	FAM78B
																	SHISA4
																	EXOC8
																	BNIPL
																	LRRC71
																	PYHIN1
																	C1orf227
																	FAM71A
																	DENND1B
																	TDRD5
																	TOR1AIP2
																	SPRR4
																	SDE2
																	CNST
																	PPIAL4A
																	TTC24
																	C1orf65
																	LCE4A
																	NBPF11
																	PLD5
																	C1orf100
																	KRTCAP2
																	CRTC2
																	IBA57
																	TMEM9
																	SLC41A1
																	OR2T6
																	LCE5A
																	SYT14
																	C1orf101
																	ARHGAP30
																	C1orf192
																	ASPM
																	TIPRL
																	RIIAD1
																	THEM5
																	OR2L13
																	SLC9C2
																	OR14A16
																	NBPF16
																	LINC00303
																	ANKRD34A
																	C1orf204
																	LIN9
																	HIST2H2AB
																	S100A7A
																	RXFP4
																	FAM5C
																	PRSS38
																	C1orf110
																	RD3
																	OR6F1
																	OR2W3
																	OR2T8
																	OR2T3
																	OR10R2
																	FCRL6
																	KCNT2
																	OR2T29
																	LCE1A
																	LCE1B
																	LCE1C
																	LCE1D
																	LCE1E
																	LCE1F
																	LCE2A
																	LCE2C
																	LCE2D
																	LCE3A
																	LCE3B
																	LCE3C
																	LCE3E
																	RGSL1
																	IRF2BP2
																	ZBTB41
																	PEAR1
																	MIA3
																	C1orf95
																	FAM89A
																	ILDR2
																	NOTCH2NL
																	LYSMD1
																	HRNR
																	FLG2
																	FMO6P
																	LINC00272
																	C1orf53
																	TMEM81
																	COA6
																	C1orf229
																	VHLL
																	OR10K2
																	OR10K1
																	OR6Y1
																	OR6K3
																	VSIG8
																	OR11L1
																	OR2L8
																	OR2AK2
																	OR2L3
																	OR2M2
																	OR2T33
																	OR2M7
																	OR2G6
																	C1orf226
																	C1ORF220
																	NBPF9
																	FAM177B
																	OR2T2
																	OR2T5
																	OR14I1
																	OR2T27
																	OR2T35
																	APOBEC4
																	MIR181B1
																	MIR199A2
																	MIR181A1
																	MIR214
																	MIR215
																	C1orf132
																	RGS21
																	HIST2H2BF
																	ETV3L
																	LRRC52
																	TRIM67
																	MAP1LC3C
																	OR10J3
																	OR13G1
																	MIR135B
																	KPRP
																	LCE6A
																	HIST2H4B
																	C1orf145
																	PRR9
																	C1orf148
																	PPIAL4G
																	PPIAL4D
																	MT1HL1
																	PPIAL4B
																	GPR89A
																	PPIAL4C
																	HIST2H3D
																	FAM72B
																	PCP4L1
																	MIR557
																	MIR92B
																	HIST2H2AA4
																	FAM72D
																	GPR89C
																	MIR190B
																	C1orf68
																	TSTD1
																	C2CD4D
																	NBPF20
																	MIR1537
																	MIR1295A
																	MIR3123
																	MIR3124
																	MIR4257
																	MIR3916
																	MIR4666A
																	MIR4424

## Sheet: S7
Table S7. The significant focal copy number deletion of CRC in the TCGA cohort.
cytoband	16p13.3	4q22.1	20p12.1	6q26	3p14.2	16q23.1	5q12.1	1p33	3q26.31	1p36.11	18q21.2	6p25.3	8p23.2	4q35.1	10q21.1	10q23.31	8p22	15q22.33	18q22.1	7q31.1	19p13.3	17p12	21q11.2	22q13.32	5q22.2	5q21.2	15q21.1	1p13.2	17q24.3	8q11.1	10q25.2	12p13.1	21q21.1	18p11.31	18q12.2	2q22.1	15q11.2	14q11.2	2p12	3p26.3	5q23.3	4p16.1	9p21.3	14q31.1	11q22.3	15q15.2	12q21.33	10p15.3
q value	7.1275e-161	1.6328e-72	7.4428e-69	5.0018e-57	2.1419e-41	1.4872e-36	1.2817e-38	1.2029e-39	1.0575e-33	8.1773e-35	8.1773e-35	1.2064e-21	2.3113e-24	9.214e-21	7.3805e-17	3.3439e-16	6.1032e-20	1.699e-09	1.8478e-20	6.8187e-07	9.7574e-06	1.0196e-05	1.1607e-10	1.1047e-05	5.188e-23	1.1167e-18	9.9825e-09	4.9123e-06	0.0066215	0.0068234	7.0131e-09	0.013194	5.6375e-06	0.02641	8.7354e-12	0.056561	2.3247e-06	0.061898	0.067712	0.0013974	2.1985e-05	0.095452	0.10162	0.11296	0.11519	3.1468e-08	0.14857	0.21349
residual q value	7.1275e-161	2.1034e-69	7.4428e-69	5.0018e-57	3.1411e-40	1.4872e-36	2.2366e-35	1.9498e-34	1.0575e-33	2.4562e-30	2.8272e-27	1.2064e-21	7.347e-18	2.1559e-15	9.2479e-15	7.3845e-10	3.1827e-09	1.6122e-08	6.7028e-08	6.4191e-07	9.7574e-06	1.0173e-05	1.1047e-05	1.1047e-05	8.8841e-05	0.00023646	0.0025223	0.0046129	0.0064913	0.0067824	0.0094679	0.013442	0.01877	0.026014	0.028671	0.055598	0.055598	0.059658	0.065098	0.072437	0.078977	0.096171	0.1026	0.11267	0.11821	0.14366	0.15041	0.21884
wide peak boundaries	chr16:5144019-7780235	chr4:91271445-93240505	chr20:14301156-15274325	chr6:161693099-163153207	chr3:59701447-61547330	chr16:78098006-79031486	chr5:58998410-59780946	chr1:49615826-50514967	chr3:174345545-175760559	chr1:26527443-27708281	chr18:48472083-48650073	chr6:1608837-2624052	chr8:2112968-4985851	chr4:179280062-186507186	chr10:53057593-53461574	chr10:89313008-90348818	chr8:15092726-25700626	chr15:67067796-67494822	chr18:65181982-66383463	chr7:110746146-111366370	chr19:1033227-1907478	chr17:11060240-12456081	chr21:1-15447211	chr22:48668761-51304566	chr5:109202065-113699666	chr5:98261106-107071504	chr15:44994070-45026122	chr1:95709569-119802060	chr17:68173089-70642789	chr8:42883855-47750537	chr10:109217853-116193166	chr12:9405724-18235892	chr21:19854546-26470028	chr18:1408050-5145388	chr18:36593175-39537209	chr2:140708948-143637838	chr15:1-40245778	chr14:1-48291746	chr2:76821134-79697981	chr3:1-21472074	chr5:107004774-135554491	chr4:1-13571866	chr9:1-24553396	chr14:60979360-107349540	chr11:102494467-126859156	chr15:35837949-44164004	chr12:71029284-107717429	chr10:1-3183746
genes in wide peak	SNORA40|ENSG00000252138.1	RN7SKP248	RNA5SP475	PARK2	U3|ENSG00000212211.1	PIH1	FKSG52	snoU13|ENSG00000239144.1	snoU13|ENSG00000271842.1	GPN2	RN7SL695P	FOXC1	RN7SL872P	PDLIM3	MIR605	SNORD74|ENSG00000200891.1	RN7SL651P	SMAD3	TMX3	snoU13|ENSG00000238922.1	MIR1909	MIR744	RNA5SP488	ARSA	RN7SKP89	RN7SL782P	B2M	snoU13|ENSG00000238679.1	LINC00511	RN7SKP41	RN7SL384P	ERP27	RN7SL609P	snoU13|ENSG00000238790.1	LINC00669	RN7SL283P	snoU13|ENSG00000238564.1	LINC00648	REG1P	RNY4P22	FBXL21	HSP90AB2P	DMRTA1	RNA5SP389	MIR3167	HYPK	C12orf45	LINC00701
	RBFOX1		FLRT3		NPCDR1		MIR582		MIR4789	ZDHHC18	SMAD4	GMDS	RNA5SP251	UFSP2	CSTF2T	PTEN	NEFL				ONECUT3	RPL21P122	ANKRD20A11P	RN7SL500P	RNU4ATAC13P	SNORA31|ENSG00000252337.1		RNA5SP56	SOX9	U3|ENSG00000201329.1	VWA2	ART4	LINC00308	snoU13|ENSG00000238445.1	RN7SKP182	LRP1B	THBS1	SNORA25|ENSG00000251735.1	RNA5SP98	MIR3135A	TIFAB	RNA5SP156	RN7SL151P	LINC00221	snoU13|ENSG00000238855.1	CATSPER2P1	MIR3922	LINC00700
					FHIT				RN7SKP40	RN7SL165P	ELAC1		CSMD1	SNORD79		RN7SL78P	SNORA67|ENSG00000207027.1				UQCR11	RN7SL601P	CYP4F29P	DENND6B	ZRSR1	RNA5SP189		WDR3		POTEA	NHLRC2	C12orf60	LINC00317	RN7SL39P			FAM98B	LINC00871	RN7SKP164	U7|ENSG00000271841.1	MIR4461	HS3ST1	SNORD39|ENSG00000264379.1	LINC00226	RN7SL351P	snoU13|ENSG00000238494.1	RNA5SP370	ADARB2
										RN7SL501P				RN7SL28P		CFL1P1	FP15737				RN7SL477P	DNAH9	ANKRD30BP2	TTLL8	SRP19	RN7SL255P		SNORA40|ENSG00000212266.1		FNTA	SNORA17|ENSG00000212589.1	RN7SKP134	LINC00320	snoU13|ENSG00000238863.1			U3|ENSG00000212511.1	SNORD127	REG3A	LINC00690	MIR4461	CLNK	MIR31HG	ADAM6	KRT18P59	snoU13|ENSG00000238535.1	HCFC2	MIR5699
										snoU13|ENSG00000238316.1				snoU13|ENSG00000239116.1		PAPSS2	SLC25A37				NDUFS7	MAP2K4	BAGE2	ALG12	FLJ11235	LINC00491		MAN1A2		SGK196	MIR4295	PLBD1	RN7SKP147	SNORA70|ENSG00000252258.1			CSNK1A1P1	SNORD58	REG1A	DPH3	PCBD2	RNA5SP155	IFNA6	KIAA0125	SLC37A2	RN7SL487P	MIR3652	RN7SL754P
										RN7SL679P				snoU13|ENSG00000238596.1		RNLS	TNFRSF10A				C19orf24	ZNF18	SNORA70|ENSG00000252199.1	RN7SKP252	SNORA13	LINC00492		MIR942		HGSNAT	GUCY2GP	RPL30P11	NCAM2	EMILIN2			MIR3942	snoU13|ENSG00000238501.1	REG1B	RN7SL4P	RN7SL541P	MIR3138	KLHL9	IGHJ1	RNA5SP352	CCNDBP1	snoU13|ENSG00000238914.1	RNA5SP298
										MIR1976				snoU13|ENSG00000238319.1		ATAD1	RN7SL303P				POLR2E	SHISA6	RN7SL52P	ACR	RN7SKP57	RN7SKP68		TTF2			MIR548E	RN7SL676P	MIR548X	snoU13|ENSG00000238425.1			ANP32AP1	SNORA31|ENSG00000251858.1	LRRTM4	MIR3134	PPP2CA	RNA5SP154	PTPLAD2	IGHJ2	TBRG1	snoU13|ENSG00000239025.1	U8|ENSG00000212594.1	RNA5SP297
										HMGN2				U3|ENSG00000252048.1		KLLN	NUDT18				ATP5D		TEKT4P2	CHKB	CAMK4	RNA5SP188		RNA5SP55			RNA5SP327	RN7SL46P		CBX3P2			GJD2	FBXO33	REG3G	RN7SL110P	SKP1	RNA5SP153	SNORA30|ENSG00000202189.1	IGHJ3	OR10D3	MIR627	LINC00485	TUBB8
										RN7SL490P				FAM92A1P2			FGF17				CIRBP		MIR3648	CPT1B	SNORA51|ENSG00000207177.1	RN7SL802P		MIR548AC			RN7SKP288	RN7SKP162		snoU109|ENSG00000238575.1			SNORA18|ENSG00000252425.1	LINC00639		MIR4270	snoU13|ENSG00000238796.1	USP17L23	MIR491	IGHJ4	U8|ENSG00000200496.1	MIR4310	RN7SL793P	IDI1
										AIM1L				RN7SKP67			snoU13|ENSG00000238466.1				EFNA2		TPTE	TYMP	MIR548F3	MIR548P		ATP1A1OS			RN7SL686P	GRIN2B		TGIF1			SLC12A6	LINC00517		snoU13|ENSG00000238891.1	HSPA4	USP17L15	MIR4474	IGHJ5	SNORD14C	RNA5SP393	RNA5SP369	PFKP
										SH3BGRL3				RN7SKP13			U3|ENSG00000251944.1				GAMT		POTED	MAPK11	TMEM232	RN7SKP62		U3|ENSG00000221040.1			snoU13|ENSG00000239125.1	RNA5SP353		MYOM1			TMCO5B	SNORA42|ENSG00000200385.1		COL6A4P1	LEAP2	FAM90A26	MIR4473	IGHJ6	SNORD14D	MIR626	snoU13|ENSG00000238940.1	ZMYND11
										CD52				LINC00290			SNORA62|ENSG00000201157.1				GPX4		MIR3687	MAPK12	APC	EFNA5		SNORA42|ENSG00000207502.1			SMNDC1	HTR7P1		DLGAP1			SNORD77|ENSG00000212415.1	TTC6		NR2C2	UQCRQ	GPR78	ACER2	IGHM	SNORD14E	RN7SL497P	RNA5SP368	WDR37
										SFN				SNORD65|ENSG00000212191.1			RNA5SP256				RPS15			SBF1	MCC	PAM		RN7SL420P			RN7SL450P	SNORD88		LPIN2			snoU13|ENSG00000238342.1	MIR4503		GRIP2	RNA5SP192	RNA5SP152	snoU13|ENSG00000238348.1	IGHD	snoU13|ENSG00000239079.1	RN7SL376P	RNA5SP367	DIP2C
										RPS6KA1				RNA5SP173			MIR548V				STK11			PPP6R2	REEP5	ST8SIA4		RN7SL432P			U4|ENSG00000272160.1	GPRC5A		NDC80			RN7SL286P	SLC25A21		RNA5SP124	snoZ6|ENSG00000253067.1	MIR95	RN7SL158P	IGHG3	RNU4ATAC5P	snoU13|ENSG00000238559.1	snoU13|ENSG00000238800.1	LARP4B
										SLC9A1				SLC25A4			MTMR7				TCF3			ZBED4	NREP	PPIP5K2		DENND2C			RN7SKP278	MIR613		MYL12A			RN7SL539P	RN7SKP257		LSM3	HINT1	MIR4274	SCARNA8	IGHG1	RNU4ATAC10P	LINC00594	SLC5A8	GTPBP4
										ARID1A				CASP3			ZDHHC2				APC2			SCO2	EPB41L4A	GIN1		BCL2L15			RNA5SP326	DUSP16		SMCHD1			GOLGA8O	DPPA3P2		FGD5P1	RNA5SP191	MIR4798	RN7SKP258	IGHA1	SC5D	RNA5SP392	snoU13|ENSG00000238748.1	IDI2
										NR0B2				DCTD			FGF20				ABCA7			RABL2B	YTHDC2	NUDT12		LRIG2			ADD3	LOH12CR2		METTL4			U8|ENSG00000206987.1	RN7SKP21		WNT7A	RNU6ATAC10P	RN7SKP36	MIR3152	IGHG2	TBCEL	LINC00984	RN7SL176P	LINC00200
										FCN3				ACSL1			RN7SL474P				UQCR11			MLC1	TSSK1B	C5orf30		snoU13|ENSG00000238975.1			ADRA2A	TAS2R30		MYL12B			ULK4P1	PTCSC3		LINC00620	KIAA1024L	GRPEL1	RN7SL720P	IGHG4	OAF	snoU13|ENSG00000238564.1	RNA5SP366	PRR26
										MAP3K6				ING2			NAT1				SBNO2			MAPK8IP2	TSLP	SLCO6A1		WNT2B			ADRB1	TAS2R64P					RN7SL185P	snoU13|ENSG00000238718.1		SNORA7A	MIR4633	RN7SKP292	RN7SL98P	IGHE	THY1	THBS1	SNORA53
										NUDC				IRF2			NAT2				HMHA1			PLXNB2	SLC25A46	FAM174A		snoU13|ENSG00000238761.1			CASP7	TAS2R20					GOLGA8K	SNORA31|ENSG00000253059.1		snoU13|ENSG00000239140.1	C5orf63	S100P	RN7SL157P	IGHA2	MFRP	FAM98B	RN7SL179P
										WDTC1				CLDN22			ASAH1				DAZAP1			BRD1	STARD4	SLCO4C1		snoU13|ENSG00000239111.1			DUSP5	TAS2R14					CHRNA7	KIAA0391		C3orf83	RN7SKP117	C4orf50	LINC00583	CRIP1	ACA64|ENSG00000252119.1	U3|ENSG00000212511.1	SLC9A7P1
										PIGV				CDKN2AIP			ATP6V1B2				MBD3			FAM19A5	WDR36			ATP5F1			HABP2	PRH2					SNORA18|ENSG00000206849.1	RN7SL660P		RNA5SP123	RN7SL711P	RN7SKP275	LURAP1L	C14orf79	HINFP	CSNK1A1P1	RMST
										GPATCH3				TENM3			BMP1				PCSK4			NCAPH2	DCP2			PGCP1			MXI1	TAS2R8					MIR211	GPR33		SYN2	RN7SL689P	RN7SKP113	RN7SL849P	LINC00638	C2CD2L	BUB1B	C12orf63
										CEP85				LRP2BP			POLR3D				REXO1			MOV10L1				DENND2D			NRAP	MAGOHB					RN7SL82P	MIR624		RN7SL147P	snoU13|ENSG00000239103.1	FAM86EP	RN7SL5P	ZBTB42	MIR3656	CAPN3	C12orf55
										LIN28A				STOX2			EGR3				ABHD17A			MIOX				RNA5SP54			TCF7L2	EIF2S3L					U8|ENSG00000252602.1	BNIP3P1		SLC6A11	snoU13|ENSG00000252295.1	LINC00955	SNORD27|ENSG00000251699.1	C14orf144	RPS25	CKMT1B	RN7SKP11
										DHDDS				KIAA1430			DMTN				KLF16			PANX2				CYMP			TECTB	RN7SKP161					RN7SL628P	LINC00645		LINC00606	snoU13|ENSG00000239067.1	LRPAP1	RN7SL123P	RN7SL634P	RN7SL529P	EPB42	ELK3
										TMEM222				TRAPPC11			FGL1				MUM1			CRELD2				SNORA25|ENSG00000200536.1			XPNPEP1	KLRF2					GOLGA8H	SNORD37|ENSG00000212270.1		MIR885	snoU13|ENSG00000239084.1	MSANTD1	snoU13|ENSG00000252110.1	LINC00637	RN7SL688P	GANC	RN7SL88P
										SYTL1				MLF1IP			GFRA2				MIDN			ADM2				ALX3			SHOC2	CLEC2B					U8|ENSG00000207430.1	TM9SF1		GHRLOS	RNA5SP190	RN7SL589P	RN7SL25P	SNORD51|ENSG00000202275.1	BCL9L	GCHFR	SNRPF
										UBXN11				WWC2			GNRH1				REEP6			TRABD				RNU6V			SMC3	CLEC2D					ULK4P2	RNA5SP383		LINC00852	RN7SL174P	MIR943	C9orf38	APOPT1	CXCR5	PDIA3	PGAM1P5
										FAM46B				SNX25			LOXL2				PLK5			HDAC10				GNAI3			DCLRE1A	KLRB1					RN7SL796P	DHRS4L1		snoU13|ENSG00000238345.1	TNFAIP8	SCARNA22	MLANA	SNORA28	DDX6	ITPKA	KRT19P2
										C1orf172				ENPP6			LPL				C19orf25			SHANK3				KIAA1324			PDCD4	SNORA75|ENSG00000212432.1					GOLGA8Q	LINC00596		VHL	MIR5706	RN7SL671P	snoU13|ENSG00000238654.1	LINC00605	TTC36	IVD	RN7SL483P
										ZNF683				RWDD4			MSR1				ATP8B3			TUBGCP6				SCARNA2			ACSL5	SNORA75|ENSG00000212440.1					RN7SL196P	RN7SKP205		snoU13|ENSG00000238642.1	snoU13|ENSG00000239011.1	SNORA48|ENSG00000212458.1	INSL4	LINC00677	RN7SL86P	LTK	RN7SL330P
										TRNP1				CCDC111			NEFM				C19orf26			LMF2				TMEM167B			C10orf118	ARHGDIB					GOLGA8R	MIR208B		CIDECP	DTWD2	TMED11P	AK3	snoU13|ENSG00000238853.1	CD3G	MAP1A	RN7SKP263
														CCDC110			PCM1				ADAMTSL5			KLHDC7B				TAF13			TDRD1	CD69					U8|ENSG00000238519.1	MIR208A		EMC3	ARL14EPL	RN7SL358P	CDC37L1	RN7SL546P	MPZL3	MEIS2	RN7SL630P
														ANKRD37			PDGFRL				MEX3D			C22orf34				SPATA42			GPAM	CDKN1B					RN7SL469P	PABPN1		LHFPL4	AP3S1	ZNF721	CARM1P1	snoU13|ENSG00000239061.1	TMPRSS4	MFAP1	RN7SL737P
														HELT			PPP3CC							IL17REL				NBPF5P			ZDHHC6	CREBL2					GOLGA8T	C14orf164		SNORA43|ENSG00000199815.1	RN7SKP89	ABCA11P	RN7SL592P	RN7SL472P	SCARNA11|ENSG00000252992.1	PLCB2	UBE2N
														C4orf47			SFTPC							PIM3				SLC25A24P1			PLEKHS1	EMP1					U8|ENSG00000207432.1	SNORA73|ENSG00000252114.1		LINC00312	RNU4ATAC13P	MIR571	RNA5SP279	LINC00524	PCSK7	RAD51	snoU13|ENSG00000239073.1
														CLDN24			SLC7A2							ODF3B				RN7SKP285			AFAP1L2	EPS8					ULK4P3	SNORD41|ENSG00000212302.1		RNU4ATAC17P	ZRSR1	ZNF141	RN7SL412P	U3|ENSG00000206761.1	RNY4P6	SPINT1	SNORD74|ENSG00000201502.1
														MIR1305			SLC18A1							SYCE3				snoU13|ENSG00000238296.1			BBIP1	ETV6					RN7SL673P	OR6J1		RN7SL553P	SRP19	ZNF732	FAM138C	MEG9	ZNF259	SRP14	snoU13|ENSG00000238361.1
														MIR3945			STC1							MIR3201				SCARNA16|ENSG00000252765.1			VTI1A	GPR19					GOLGA8J	TRAC		snoU13|ENSG00000239126.1	FLJ11235	ZNF876P	PLIN2	MIR369	snoU13|ENSG00000238625.1	TP53BP1	snoU13|ENSG00000238865.1
														MIR4455			TUSC3							MIR3667				DPH5			RBM20	GUCY2C					snoZ278	TRAJ1		EGOT	SNORA13	ZNF718	CDKN2A	MIR377	LINC00900	TYRO3	BTG1
																	ADAM7							MIR4535				MIR553			MIR2110	KLRC1					GOLGA6L7P	TRAJ2		SNORA43|ENSG00000253049.1	RN7SKP57	ZNF595	CDKN2B	MIR485	snoU13|ENSG00000239153.1	SNAP23	LUM
																	TNFRSF10D											LPPR5			MIR4680	KLRC2					WHAMMP2	TRAJ3		RN7SKP144	CAMK4	ADD1	DMRT1	MIR134	ACA59|ENSG00000252870.1	TGM5	LINC00615
																	TNFRSF10C											RN7SKP270				KLRC3					RN7SL719P	TRAJ4		RN7SL120P	SNORA51|ENSG00000207177.1	ADRA2C	ELAVL2	MIR382	snoU13|ENSG00000238724.1	PPIP5K1	RNA5SP365
																	TNFRSF10B											RN7SL831P				KLRD1					GOLGA8M	TRAJ5		ATP2B2	MIR548F3	ATP5I	FOXD4	MIR381HG	ATF4P4	LCMT2	LINC00936
																	DOK2											ADORA3				LRP6					RN7SL829P	TRAJ6		BTD	TMEM232	CRMP1	GLDC	MIR376A1	snosnR66	RASGRP1	KITLG
																	ENTPD4											AGL				MGP					RN7SL238P	TRAJ7		CAV3	RN7SKP230	CTBP1	IFNA1	MIR376C	C11orf34	GPR176	RNA5SP364
																	PHYHIP											AMPD1				MGST1					GOLGA8F	TRAJ8		DAZL	FER	DGKQ	IFNA2	MIR380	SDHD	CHP1	MKRN9P
																	SORBS3											AMPD2				OLR1					RNA5SP391	TRAJ9		FANCD2	RN7SKP122	DRD5	IFNA4	MIR299	RNA5SP351	OIP5	SNORA3|ENSG00000221148.1
																	NPM2											AMY1A				PDE6H					LINC00929	TRAJ10		FBLN2	RN7SL782P	EVC	IFNA5	MIR379	HSPB2	BAHD1	MIR4699
																	ADAM28											AMY1B				PRB1					SNORA48|ENSG00000212604.1	TRAJ11		GRM7	APC	FGFR3	IFNA7	SNORD113|ENSG00000222185.1	ALG9	MAPKBP1	MIR618
																	LZTS1											AMY1C				PRB3					MIR4715	TRAJ12		HRH1	ALDH7A1	GAK	IFNA8	SNORD112|ENSG00000252009.1	ALG9	RTF1	MIR617
																	XPO7											AMY2A				PRB4					RNA5SP390	TRAJ13		IL5RA	CAMLG	GRK4	IFNA10	SNORD113|ENSG00000222095.1	RN7SKP273	MGA	PTPRQ
																	RHOBTB2											AMY2B				PRH1					ATP10A	TRAJ14		IRAK2	CDO1	HTT	IFNA13	SNORD113|ENSG00000201710.1	SIK2	VPS39	RN7SKP261
																	PSD3											RHOC				PTPRO					SNORD109B	TRAJ16		ITPR1	CSF2	HGFAC	IFNA14	SNORD113|ENSG00000201036.1	RNA5SP350	SERF2	RNA5SP363
																	SLC39A14											ATP1A1				KLRC4					SNORD115|ENSG00000212428.1	TRAJ17		OGG1	CSNK1G3	HMX1	IFNA16	SNORD113|ENSG00000201500.1	SNORD39|ENSG00000264997.1	TMEM87A	PAWR
																	ADAMDEC1											CAPZA1				YBX3					SNORD109A	TRAJ18		OXTR	DMXL1	IDUA	IFNA17	SNORD113|ENSG00000200150.1	RNA5SP349	RPAP1	RN7SL696P
																	CNOT7											CASQ2				KLRAP1					SNORD108	TRAJ19		PPARG	FBN2	LETM1	IFNA21	SNORD112|ENSG00000251918.1	RNA5SP348	RPUSD2	MIR1252
																	KCTD9											CD2				STRAP					SNORD64|ENSG00000270704.2	TRAJ20		RAB5A	GDF9	MSX1	IFNB1	SNORD112|ENSG00000252144.1	MMP12	TUBGCP4	snoU13|ENSG00000238769.1
																	PIWIL2											CD53				PRR4					SNHG14	TRAJ21		RAF1	HSD17B4	MYL5	IFNW1	SNORD112|ENSG00000251949.1	WTAPP1	EHD4	RN7SKP172
																	INTS10											CD58				KLRK1					SNURF	TRAJ22		RPL32	IL3	PDE6B	JAK2	SNORD112|ENSG00000252873.1	ACAT1	NDUFAF1	PHLDA1
																	CSGALNACT1											CHI3L2				GABARAPL1					snoU13|ENSG00000238615.1	TRAJ23		SATB1	IL4	PPP2R2C	MLLT3	SNORD112|ENSG00000251769.1	ACRV1	NUSAP1	RN7SL734P
																	HR											COL11A1				TAS2R9					PWRN1	TRAJ24		SEC13	IL5	RGS12	MTAP	MEG8	APOA1	SPTBN5	SNORA70|ENSG00000251893.2
																	BIN3											CSF1				TAS2R7					PWRN2	TRAJ25		SETMAR	IL9	RNF4	NFIB	MIR433	APOA4	DLL4	GLIPR1
																	MTUS1											DBT				TAS2R13					MAGEL2	TRAJ26		SLC6A1	IL13	SH3BP2	PTPRD	MEG3	APOC3	INO80	U8|ENSG00000201809.1
																	KIAA1967											DPYD				TAS2R10					RN7SL536P	TRAJ27		SLC6A6	IRF1	WFS1	RFX3	RN7SKP92	ARCN1	PPP1R14D	RAB21
																	SH2D4A											S1PR1				HEBP1					GOLGA8S	TRAJ28		TIMP4	KCNN2	WHSC1	RLN1	RN7SL523P	ATM	HAUS2	SNORA17|ENSG00000212461.1
																	PDLIM2											CELSR2				DERA					RN7SL106P	TRAJ29		XPC	LECT2	NELFA	RLN2	YY1	FXYD2	RMDN3	APAF1
																	FAM160B2											EXTL2				DDX47					HERC2P2	TRAJ30		BRPF1	LMNB1	SLBP	RPS6	DEGS2	CASP1	DNAJC17	ARL1
																	DOCK5											GNAT2				CLEC1B					RN7SL495P	TRAJ31		COLQ	LOX	ACOX3	SH3GL2	MIR342	CASP4	PAK6	ASCL1
																	REEP4											GSTM1				CLEC1A					WHAMMP3	TRAJ32		CAMK1	SMAD5	CPZ	SLC1A1	CCNK	CASP5	CASC5	ATP2B1
																	CHMP7											GSTM2				KLRF1					RN7SL545P	TRAJ33		BHLHE40	MAN2A1	NOP14	SMARCA2	U6|ENSG00000272439.1	CBL	STARD9	CRY1
																	VPS37A											GSTM3				WBP11					GOLGA8DP	TRAJ34		KAT2B	MCC	FAM193A	SNAPC3	RN7SL714P	CD3D	VPS18	CSRP2
																	PEBP4											GSTM4				MANSC1					MIR1268A	TRAJ35		SH3BP5	NEUROG1	RAB28	TYRP1	RN7SL710P	CD3E	ZNF106	DCN
																	CDCA2											GSTM5				STYK1					OR4N4	TRAJ36		VGLL4	PGGT1B	KIAA0232	VLDLR	LINC00618	CHEK1	CHAC1	EPYC
																	R3HCC1											IGSF3				GPRC5D					snoU13|ENSG00000238960.1	TRAJ37		EDEM1	PITX1	WDR1	MPDZ	RN7SKP108	CRYAB	WDR76	DUSP6
																	LGI3											KCNA2				ATF7IP					DKFZP547L112	TRAJ38		TBC1D5	PPIC	C4orf6	CER1	snoU13|ENSG00000238776.1	DDX10	TMEM62	HAL
																	MICU3											KCNA3				H2AFJ					RN7SL400P	TRAJ39		TATDN2	SLC12A2	MFSD10	KIAA0020	DKFZP434O1614	DLAT	ELL3	IGF1
																	MIR320A											KCNA10				LMO3					CT60	TRAJ40		SRGAP3	SLC22A4	MAEA	RCL1	C14orf132	DPAGT1	C15orf41	KCNC2
																	C8orf58											KCNC4				KIAA1467					NBEAP1	TRAJ41		IQSEC1	SLC22A5	PCGF3	DMRT2	LINC00617	DRD2	ZFYVE19	LTA4H
																												KCND3				CLEC7A					RN7SL759P	TRAJ42		ARPC4	SNX2	SPON2	RRAGA	GLRX5	FDX1	DISP2	MYBPC1
																												MOV10				BCL2L14					GOLGA6L6	TRAJ43		TADA3	TCF7	TACC3	PSIP1	SCARNA13	SLC37A4	C15orf57	MYF5
																												NGF				APOLD1					snoU13|ENSG00000239083.1	TRAJ44		ATG7	TGFBI	MXD4	INSL6	SNHG10	GRIA4	KNSTRN	MYF6
																												NHLH2				GSG1					CHEK2P2	TRAJ45		CHL1	UBE2B	CPLX1	KDM4C	MIR4506	GRIK4	BMF	PPP1R12A
																												NRAS				RERG					RN7SL584P	TRAJ46		CAND2	VDAC1	SLC26A1	KANK1	SLC24A4	GUCY1A2	CHST14	NAP1L1
																												OVGP1				LOH12CR1					ACTC1	TRAJ47		RFTN1	REEP5	MAN2B2	SLC24A2	NDUFB1	H2AFX	TGM7	NFYB
																												PSMA5				TMEM52B					APBA2	TRAJ48		NUP210	PDLIM4	NSG1	RANBP6	U3|ENSG00000200042.1	HMBS	CATSPER2	NTS
																												PTGFRN				HIST4H4					CHRM5	TRAJ49		PLCL2	P4HA2	STX18	CD274	RN7SL506P	HSPA8	PLA2G4E	PAH
																												RAP1A				CLEC12A					GABRA5	TRAJ50		ANKRD28	ATG12	FGFRL1	C9orf53	SNORA11B	HTR3A	TMCO5A	CDK17
																												SORT1				CLECL1					GABRB3	TRAJ52		CAPN7	NREP	CYTL1	BNC2	LINC00642	IL10RA	ZSCAN29	SLC25A3
																												SARS				TAS2R43					GABRG3	TRAJ53		MKRN2	CXCL14	SH3TC1	HAUS6	RN7SKP255	IL18	TTBK2	PMCH
																												SLC16A1				TAS2R31					MEIS2	TRAJ54		THUMPD3	H2AFY	PIGG	CNTLN	RN7SKP107	STT3A	CDAN1	PTPRR
																												STXBP3				TAS2R46					TRPM1	TRAJ56		HACL1	SNCAIP	BLOC1S4	FOCAD	KCNK10	VWA5A	STRC	RFX4
																												SYCP1				TAS2R19					NDN	TRAJ57		TTLL3	PJA2	STK32B	SPATA6L	GPR65	MCAM	SPRED1	SYT1
																												TBX15				TAS2R50					OCA2	TRAJ58		CNTN6	DDX46	LYAR	DENND4C	LINC00911	KMT2A	ADAL	TDG
																												TSHB				CLEC9A					RYR3	TRAJ59		LMCD1	RAD50	SLC2A9	PLGRKT	RNU3P3	MMP1	EXD1	TSPAN8
																												VCAM1				C12orf36					SCG5	TRAJ61		SSUH2	SEC24A	TBC1D14	CBWD1	RNU6ATAC28P	MMP3	FSIP1	TMPO
																												CSDE1				TAS2R42					SNRPN	TRDV3		TRNT1	KIF3A	SORCS2	KIAA1432	snoU13|ENSG00000238978.1	MMP8	RHOV	NR2C1
																												CDC14A				CLEC2A					TJP1	TRDC		CRBN	FSTL4	UVSSA	DMRT3	SNORA79|ENSG00000221303.1	MMP10	UBR1	HSP90B1
																												RTCA				CLEC12B					UBE3A	TRDJ3		CCDC174	2020-09-08	ZFYVE28	ERMP1	NRXN3	MMP13	PLA2G4F	TXNRD1
																												SLC16A4				SMCO3					MKRN3	TRDJ2		GHRL	ACSL6	AFAP1	PDCD1LG2	RNA5SP388	NCAM1	LRRC57	ALX1
																												CD101				PRB2					HERC2	TRDJ4		ARL8B	PHF15	TNIP2	DOCK8	RN7SL587P	NNMT	PLA2G4D	EEA1
																												LPPR4				MIR614					AQR	TRDJ1		SETD5	AFF4	HAUS3	TPD52L3	SNORA46|ENSG00000212371.1	NPAT	C15orf52	PPFIA2
																												TSPAN2				SLC15A5					ARHGAP11A	TRDD3		TMEM40	SLC27A6	MFSD7	IL33	FKSG61	NRGN	C15orf53	LGR5
																												BCAS2									RASGRP1	TRDD2		BRK1	SNX24	TMEM175	C9orf123	SAMD15	PAFAH1B2	C15orf54	GALNT4
																												WARS2									GPR176	TRDD1		RAD18	TMED7	ABLIM2	ADAMTSL1	RN7SL137P	POU2AF1	EIF2AK4	CRADD
																												CEPT1									FAN1	TRDV2		LRRN1	ISOC1	TMEM128	UHRF2	TMED8	PPP2R1B	CKMT1A	LIN7A
																												VAV3									GOLGA8A	TRAV41		CIDEC	SAR1B	ZNF518B	C9orf66	SNORA32|ENSG00000201384.1	PTS	SERINC4	SOCS2
																												LAMTOR5									CYFIP1	TRAV40		ZFYVE20	CDKL3	TMEM129	TTC39B	RN7SL356P	PVRL1	C15orf62	RASSF9
																												AP4B1									FAM189A1	TRAV39		MTMR14	PRR16	MRFAP1	FAM154A	RN7SKP17	RDX	C15orf56	NUAK1
																												PHTF1									NPAP1	TRAV36DV7		MRPS25	COMMD10	TADA2B	FREM1	RN7SL747P	SCN2B	PHGR1	NR1H4
																												AHCYL1									GREM1	TRAV35		CRELD1	RAPGEF6	HTRA3	KIAA2026	TGFB3	SCN4B	ANKRD63	PLXNC1
																												DDX20									EMC4	TRAV34		TMEM43	PHAX	MRFAP1L1	KCNV2	C14orf1	SDHD	JMJD7	CKAP4
																												NTNG1									KLF13	TRAV30		HDAC11	ZCCHC10	EVC2	GLIS3	RNA5SP387	ST3GAL4	PLA2G4B	METAP2
																												WDR47									MTMR10	TRAV29DV5		TSEN2	TRIM36	OTOP1	CCDC171	RNU4ATAC14P	SLN	MIR1282	KERA
																												CLCC1									ZNF770	TRAV27		C3orf20	FEM1C	JAKMIP1	IFNE	SNORA7|ENSG00000222604.1	SORL1	MIR4510	KRR1
																												SLC35A3									NOP10	TRAV25		JAGN1	C5orf15	FAM53A	ZDHHC21	ISCA2	SRPR		NUDT4
																												PTPN22									NDNL2	TRAV24		IL17RC	CDC42SE2	TRMT44	PPAPDC2	MIR4709	TAGLN		UHRF1BP1L
																												CHIA									EMC7	TRDV1		EAF1	ZNF608	ZBTB49	MIR31	RN7SL530P	TECTA		KIAA1033
																												GPSM2									AVEN	TRAV23DV6		OXNAD1	SEMA6A	CCDC96	C9orf92	LIN52	UPK2		ZDHHC17
																												SLC25A24									KATNBL1	TRAV22		FANCD2OS	EPB41L4A	CRIPAK	IZUMO3	ENTPD5	ZBTB16		MGAT4C
																												SNX7									NIPA2	TRAV21		GALNT15	FBXL17	DOK7	MIR4665	snoU13|ENSG00000238330.1	ZNF202		UTP20
																												TRIM33									C15orf41	TRAV20		KCNH8	YTHDC2	RNF212		ACOT4	CUL5		MRPL42
																												GPR88									CHRFAM7A	TRAV19		CHCHD4	GRAMD3	NAT8L		C14orf169	USP2		CCDC59
																												TRMT13									ARHGAP11B	TRAV18		METTL6	TXNDC15	POLN		RN7SL586P	HTR3B		TRHDE
																												RSBN1									DPH6	TRAV17		TAMM41	TSSK1B	C4orf48		snoU13|ENSG00000238972.1	ZW10		SYCP3
																												GDAP2									TUBGCP5	TRAV16		IL17RE	MEGF10	DEFB131		RN7SL683P	UBE4A		CHST11
																												FAM46C									NIPA1	TRAV14DV4		SGOL1	TSLP	MIR572		SNORD56B	EI24		CCDC53
																												PALMD									TMCO5A	TRAV10		PP2D1	LYRM7	USP17L24		RN7SL77P	FEZ1		CCDC41
																												ST7L									OTUD7A	TRAV7		EFHB	SLC25A46	USP17L25		ADAM20P1	RBM7		NT5DC3
																												PRPF38B									SPRED1	TRAV6		CPNE9	CDKN2AIPNL	USP17L26		SYNJ2BP	MPZL2		PARPBP
																												PRMT6									PGBD4	TRAV5		FGD5	PRDM6	USP17L5		ADAM21P1	HYOU1		SLC6A15
																												SLC22A15									FSIP1	TRAV4		CNTN4	FTMT	USP17L27		SNORA11|ENSG00000221060.1	ATP5L		RIC8B
																												RNPC3									LPCAT4	TRAV3		SUMF1	FNIP1	USP17L28		SLC10A1	TREH		APPL2
																												LRIF1									NUTM1	TRAV2		RPUSD3	2020-03-03	USP17L29		CCDC177|ENSG00000267909.1	CEP164		TMEM19
																												CTTNBP2NL									GOLGA6L2	RN7SL650P		PRRT3	PRRC1	USP17L30		CCDC177|ENSG00000255994.1	EXPH5		DRAM1
																												FAM212B									HERC2P3	SNORD8		TPRXL	ZNF474	PSAPL1		ERH	PHLDB1		STAB2
																												OLFML3									GOLGA6L1	SNORD9		MIR563	STARD4	USP17L10		RN7SL224P	ARHGEF12		VEZT
																												AMIGO1									GOLGA8G	LINC00641		MIR378B	WDR36	USP17L11		RN7SL108P	SIK3		GOLGA2B
																												PTBP2									GOLGA8I	RNASE8		MIR3714	SOWAHA	USP17L12		RN7SL706P	VSIG2		SCYL2
																												HIAT1									FMN1	RN7SL189P		MIR4791	SHROOM1	USP17L13		RN7SL213P	BACE1		POLR3B
																												RBM15									GOLGA8EP	PNP		MIR4790	C5orf24	USP17L17		U3|ENSG00000252792.1	TRIM29		FGD6
																												DCLRE1B									OR4M2	RNA5SP382			C5orf20	USP17L18		RN7SL369P	CADM1		NDUFA12
																												WDR77									C15orf53	RPPH1			CEP120	USP17L19		ATP6V1D	POU2F3		ANKS1B
																												EPS8L3									C15orf54	SNORD126			SLC25A48	USP17L20		MIR4706	REXO2		CHPT1
																												VTCN1									HERC2P9	SNORA79|ENSG00000222489.1			SRFBP1	USP17L21		FNTB	OR8B8		TMCC3
																												SIKE1									GOLGA8B	TTC5			CCDC112	USP17L22		ZBTB25	TIMM8B		NTN4
																												TRIM45									GOLGA8N	OR11H7			DCP2	MIR548I2		U3|ENSG00000200693.1	OR8B2		ACTR6
																												VANGL1									POTEB2	RNA5SP381			ADAMTS19	MIR378D1		WDR89	DCPS		TBC1D15
																												GPR61									MIR4508	RNA5SP380			AQPEP	MIR4800		SCARNA20|ENSG00000252800.1	DDX25		NUP37
																												PROK1									MIR4510	OR4Q2			CHSY3			RN7SL540P	CDON		GNPTAB
																												PSRC1									POTEB	snoU13|ENSG00000238492.1			FAM170A			PPP2R5E	SIDT2		ACSS3
																												STRIP1										MED15P6			CATSPER3			GPHB5	TRAPPC4		BBS10
																												HENMT1										LINC00516			C5orf48			LINC00644	SPA17		CEP290
																												OLFM3										MED15P1			C5orf56			LINC00643	FXYD6		MTERFD3
																												MAB21L3										ANG			CTXN3			SNORD112|ENSG00000252380.1	SIAE		GLT8D2
																												ATXN7L2										APEX1			CCNI2			SIX1	C11orf71		THAP2
																												C1orf194										ARHGAP5			TICAM2			U3|ENSG00000253014.1	ROBO4		USP44
																												LRRC39										BCL2L2			MIR3936			SERPINA3	SLC35F2		SLC41A2
																												DRAM2										CEBPE			MIR3661			ACTN1	RAB39A		LRRIQ1
																												PIFO										CFL2			MIR4460			ACYP1	BTG4		METTL25
																												C1orf162										CMA1			MIR5692C1			AKT1	NXPE4		CAPS2
																												SYT6										LTB4R						ARG2	TTC12		NAV3
																												NBPF4										CTSG						BDKRB1	C11orf57		C12orf23
																												SLC30A7										DAD1						BDKRB2	ELMOD1		C12orf29
																												CHIAP2										COCH						ZFP36L1	FOXRED1		OSBPL8
																												FNDC7										FKBP3						CALM1	SCN3B		DEPDC4
																												SASS6										FOXG1						SERPINA6	VPS11		CCDC38
																												UBL4B										GZMH						FOXN3	TEX12		TPH2
																												SPAG17										GZMB						CHGA	CRTAM		NEDD1
																												HIPK1										FOXA1						CKB	IFT46		IKBIP
																												AKNAD1										HNRNPC						CRIP1	DSCAML1		SPIC
																												MAGI3										CTAGE5						CRIP2	GRAMD1B		ANO4
																												FAM19A3										MMP14						DIO2	ARHGAP20		AMDHD1
																												FAM102B										MYH6						DIO3	USP28		GLIPR1L2
																												SYPL2										MYH7						DLST	CARD18		TSPAN19
																												CYB561D1										NEDD8						DYNC1H1	AASDHPPT		E2F7
																												PPM1J										NFATC4						EIF2S1	PKNOX2		TMTC2
																												MYBPHL										NFKBIA						EIF5	MMP27		TMTC3
																												SLC6A17										NOVA1						EML1	ABCG4		C12orf50
																												C1orf137										NRL						ESR2	ROBO3		ALDH1L2
																												FRRS1										OXA1L						ESRRB	C11orf1		ZFC3H1
																												MIR197										PAX9						FOS	RNF26		FAM71C
																												NBPF6										PCK2						FUT8	FAM118B		CCER1
																												MIR320B1										PNN						GALC	DYNC2H1		SLC17A8
																												MIR137HG										PRKD1						GPX2	NLRX1		TCP11L2
																																						PSMA6						GSTZ1	MSANTD2		C12orf79
																																						PSMB5						GTF2A1	CLMP		GLIPR1L1
																																						PSME1						BRF1	PDZD3		POC1B
																																						PSME2						HIF1A	C11orf63		OTOGL
																																						RABGGTA						HSPA2	CCDC15		GAS2L3
																																						RNASE1						HSP90AA1	PDGFD		C12orf74
																																						RNASE2						IFI27	TMPRSS5		C12orf42
																																						RNASE3						ITPK1	PUS3		C12orf75
																																						RNASE4						JAG2	MFRP		MIR135A2
																																						RNASE6						KLC1	BCO2		PLEKHG7
																																						SALL2						LTBP2	TMPRSS13		MIR331
																																						SRP54						MARK3	DCUN1D5		EID3
																																						SSTR1						MAX	MSANTD4		ATXN7L3B
																																						TEP1						ATXN3	BUD13		CLLU1OS
																																						TGM1						MAP3K9	TMEM25		CLLU1
																																						GEMIN2						ALDH6A1	RPUSD4		MIR492
																																						AP1G2						MNAT1	UBASH3B		C12orf73
																																						SLC7A7						MTHFD1	DIXDC1		MIR1251
																																						CPNE6						SERPINA5	ZC3H12C		MIR4303
																																						AKAP6						PGF	ESAM		MIR3685
																																						KIAA0391						SERPINA1	ALKBH8		MIR4495
																																						TOX4						SERPINA4	FDXACB1		MIR5700
																																						REC8						PIGH	C11orf52
																																						PARP2						PPP2R5C	TIRAP
																																						DHRS2						PRKCH	CARD16
																																						EFS						LGMN	C1QTNF5
																																						IRF9						PSEN1	PANX3
																																						PRMT5						PSMC1	APOA5
																																						SEC23A						ABCD4	C11orf93
																																						TM9SF1						RAD51B	PIH1D2
																																						EDDM3A						MOK	NXPE1
																																						DHRS4						SEL1L	NXPE2
																																						RIPK3						SRSF5	AMICA1
																																						AP4S1						SLC8A3	KBTBD3
																																						BAZ1A						SNAPC1	CWF19L2
																																						SUPT16H						SPTB	KDELC2
																																						ACIN1						TNFAIP2	LAYN
																																						FAM179B						TRAF3	PATE1
																																						SCFD1						TSHR	C11orf65
																																						KHNYN						VRK1	HYLS1
																																						SLC7A8						WARS	TMEM218
																																						HECTD1						XRCC3	OR8B12
																																						HEATR5A						DPF3	OR10G8
																																						NGDN						GPR68	OR10G9
																																						LRP10						TCL1A	OR10S1
																																						TINF2						NUMB	OR6T1
																																						OR10G3						ADAM21	OR4D5
																																						OR10G2						ADAM20	TMEM136
																																						OR4E2						DLK1	HEPACAM
																																						CIDEB						DCAF5	ANKK1
																																						CHMP4A						ALKBH1	RNF214
																																						STXBP6						EIF2B2	FOXR1
																																						STRN3						MTA1	CCDC153
																																						SLC39A2						PNMA1	OR8D1
																																						EMC9						RPS6KA5	OR8D2
																																						ZNF219						TRIP11	OR8B4
																																						GMPR2						AKAP5	CCDC84
																																						SLC22A17						SPTLC2	TMEM225
																																						MBIP						BAG5	OR8D4
																																						KLHL28						C14orf2	C11orf53
																																						HAUS4						CDC42BPB	BSX
																																						PPP2R3C						TCL1B	OR6X1
																																						PRPF39						RGS6	OR6M1
																																						C14orf119						KIAA0247	OR10G4
																																						RNF31						AREL1	OR10G7
																																						RBM23						TECPR2	OR8B3
																																						MIS18BP1						GOLGA5	OR8A1
																																						G2E3						MED6	C11orf87
																																						OSGEP						GPHN	C11orf92
																																						ARHGEF40						VTI1B	C11orf88
																																						EAPP						FBLN5	PATE2
																																						METTL3						BATF	PATE4
																																						LTB4R2						SIVA1	MIRLET7A2
																																						SDR39U1						NPC2	MIR100
																																						RPGRIP1						AHSA1	MIR125B1
																																						NDRG2						CYP46A1	MIR34B
																																						NYNRIN						PAPOLA	MIR34C
																																						HOMEZ						ACOT2	DDI1
																																						CHD8						TMED10	BLID
																																						FANCM						PTPN21	CARD17
																																						CCNB1IP1						VASH1	HEPN1
																																						SNX6						ZBTB1	CLDN25
																																						C14orf93						SNW1	PATE3
																																						ABHD4						PCNX	MIR4301
																																						NPAS3						TTLL5	CASP12
																																						EDDM3B						RCOR1	MIR4493
																																						CDH24						SYNE2	MIR4491
																																						METTL17						PACS2	MIR4492
																																						IL25						ANGEL1	MIR4693
																																						THTPA						PPP1R13B
																																						OR4K5						DICER1
																																						OR4K1						ZFYVE26
																																						IPO4						TTC9
																																						NUBPL						FLRT2
																																						DCAF11						PLEKHG3
																																						OR4K15						SIPA1L1
																																						FSCB						DCAF4
																																						BRMS1L						KIF26A
																																						JPH4						TMEM251
																																						RNASE7						PLEK2
																																						INSM2						TCL6
																																						RAB2B						MLH3
																																						AJUBA						KCNH5
																																						ZFHX2						GPR132
																																						LRRC16B						POMT2
																																						PPP1R3E						COQ6
																																						TMEM55B						FCF1
																																						EGLN3						RDH11
																																						DTD2						SERPINA10
																																						DHRS1						COX16
																																						CMTM5						EVL
																																						MIA2						GSKIP
																																						C14orf28						CINP
																																						TRAPPC6B						ASB2
																																						RNASE11						SIX4
																																						TPPP2						ZFYVE1
																																						MRPL52						CPSF2
																																						PSMB11						CDCA4
																																						OR4K14						NRDE2
																																						OR4L1						ATG2B
																																						OR11H6						UBR7
																																						KLHL33						EXD2
																																						RPL10L						VRTN
																																						MIPOL1						SLC39A9
																																						MDP1						FLVCR2
																																						LRFN5						GPATCH2L
																																						CLEC14A						SMEK1
																																						FITM1						BTBD7
																																						REM2						TDP1
																																						MDGA2						ZNF839
																																						NOP9						SPATA7
																																						SPTSSA						YLPM1
																																						ADCY4						KCNK13
																																						RALGAPA1						DDX24
																																						SFTA3						ADCK1
																																						TSSK4						TMEM63C
																																						FAM177A1						RHOJ
																																						DHRS4L2						GALNT16
																																						RNASE10						PLEKHH1
																																						OR6S1						TRMT5
																																						C14orf23						UNC79
																																						OR4N2						BEGAIN
																																						OR4K2						PPP4R4
																																						OR4K13						ZNF410
																																						OR4K17						NGB
																																						OR4N5						RBM25
																																						OR11G2						VIPAS39
																																						OR11H4						SMOC1
																																						RNASE9						MOAP1
																																						OR5AU1						IRF2BPL
																																						POTEG						MPP5
																																						OR11H12						INF2
																																						RNASE13						BCL11B
																																						OR4Q3						OTUB2
																																						OR4M1						ZFYVE21
																																						RNASE12						WDR25
																																						POTEM						LINC00341
																																						TMEM253						ZC2HC1C
																																						CBLN3						CLMN
																																						MIR4307						CATSPERB
																																						MIR548Y						ZC3H14
																																						MIR4707						RIN3
																																						LINC00609						C14orf159
																																												CCDC176
																																												TMEM121
																																												SGPP1
																																												AMN
																																												SLIRP
																																												DNAL1
																																												RPS6KL1
																																												SYT16
																																												IFI27L2
																																												SETD3
																																												HHIPL1
																																												C14orf142
																																												STON2
																																												KIAA1737
																																												PAPLN
																																												FAM181A
																																												BTBD6
																																												EFCAB11
																																												CHURC1
																																												ELMSAN1
																																												NEK9
																																												EXOC3L4
																																												WDR20
																																												IFT43
																																												AHNAK2
																																												TRMT61A
																																												TDRD9
																																												ANKRD9
																																												AK7
																																												IFI27L1
																																												PLD4
																																												ADSSL1
																																												NOXRED1
																																												JDP2
																																												TTC8
																																												TC2N
																																												SLC25A29
																																												RDH12
																																												GSC
																																												SERPINA12
																																												PRIMA1
																																												PPP1R36
																																												SLC38A6
																																												PTGR2
																																												FAM161B
																																												C14orf166B
																																												ISM2
																																												CEP128
																																												TTC7B
																																												FAM71D
																																												TMEM229B
																																												SYNE3
																																												TMEM30B
																																												EML5
																																												NUDT14
																																												LINC00521
																																												SERPINA11
																																												PROX2
																																												ZDHHC22
																																												C14orf178
																																												C14orf177
																																												SLC25A47
																																												LINC00523
																																												CEP170B
																																												C14orf80
																																												CCDC85C
																																												SERPINA9
																																												VSX2
																																												COX8C
																																												ASPG
																																												RAB15
																																												SERPINA13P
																																												C14orf64
																																												RTL1
																																												TMEM179
																																												HEATR4
																																												PLEKHD1
																																												C14orf180
																																												MIR127
																																												MIR136
																																												MIR154
																																												MIR203
																																												LINC00238
																																												CCDC88C
																																												MIR323A
																																												MIR337
																																												MIR345
																																												MIR370
																																												MIR381
																																												MIR431
																																												MIR323B
																																												MIR409
																																												MIR412
																																												MIR410
																																												MIR493
																																												MIR432
																																												MIR494
																																												MIR495
																																												MIR496
																																												MIR487A
																																												ACOT1
																																												ACOT6
																																												SYNDIG1L
																																												RD3L
																																												TEX22
																																												MIR539
																																												MIR544A
																																												MIR487B
																																												MIR411
																																												MIR625
																																												MIR654
																																												MIR655
																																												MIR656
																																												MIR758
																																												MIR770
																																												MIR300
																																												MIR541
																																												MIR665
																																												MIR543
																																												MIR889
																																												DIO3OS
																																												MIR1260A
																																												MIR1197
																																												MIR548H1
																																												MIR1193
																																												MIR4309
																																												MIR3173
																																												MIR4505
																																												MIR4708
																																												MIR151B
																																												MIR4710
																																												MIR2392
																																												MIR5694

## Sheet: S8
Table S8. The details of methylation driven genes (MDGs).
Description
MethylMix algorithm	The MethyMix algorithm screened 608 genes that their expression was significantly related to methylation events.
Wheeler criterion	The Wheeler criterion filtered out 147 epigenetic silencing genes.
Intersection	A total of 69 MDGs was determined by the intersection of two methods.
Corr (All)	The correlation coefficient between expression and methylation of 69 MDGs in all samples.
Pval (All)	The correlation P-value between expression and methylation of 69 MDGs in all samples.
Corr (MSC-1)	The correlation coefficient between expression and methylation of 69 MDGs in MSC-1.
Pval (MSC-1)	The correlation P-value between expression and methylation of 69 MDGs in MSC-1.
Corr (MSC-1)	The correlation coefficient between expression and methylation of 69 MDGs in MSC-2.
Pval (MSC-1)	The correlation P-value between expression and methylation of 69 MDGs in MSC-2.
Beta-Mean (MSC-1)	The mean methlytion beta value of each MDG in MSC-1.
Beta-Mean (MSC-2)	The mean methlytion beta value of each MDG in MSC-2.
Beta-Pval	The significance of methylation difference between the two subtypes.
Zscore-Mean (MSC-1)	The mean expression z-score value of each MDG in MSC-1.
Zscore-Mean (MSC-2)	The mean expression z-score value of each MDG in MSC-2.
Zscore-Pval	The significance of expression difference between the two subtypes.
MethylMix algorithm	Wheeler criterion	Intersection	Corr (All)	Pval (All)	Corr (MSC-1)	Pval (MSC-1)	Corr (MSC-2)	Pval (MSC-2)	Beta-Mean (MSC-1)	Beta-Mean (MSC-2)	Beta-Pval	Zscore-Mean (MSC-1)	Zscore-Mean (MSC-2)	Zscore-Pval
ABCB1	ABCB1	ABCB1	-0.415019	0	-0.584437	0	-0.252813	0.000213034	0.14325	0.0580127	0.000133093	-0.148292	0.110179	0.129591
ABHD12B	ABHD1	ACSS3	-0.437076	0	-0.276729	0.000440582	-0.565709	0	0.360607	0.413325	0.0136992	0.0043381	-0.00322316	0.692672
ACE2	ACSS3	ADAM32	-0.601577	0	-0.706281	0	-0.484346	0	0.244662	0.135641	1.17626e-05	-0.21726	0.161422	0.0222768
ACOT4	ADAM32	ADHFE1	-0.454497	2.33169e-20	-0.330248	2.43548e-05	-0.532725	6.41827e-17	0.616458	0.611643	0.878443	0.012422	-0.00922941	0.96321
ACSS3	ADHFE1	ALG10B	-0.541587	0	-0.55323	0	-0.521486	0	0.13457	0.114009	0.0282263	-0.0793889	0.0589852	0.407277
ADAL	ALG10B	AQP5	-0.420086	2.47231e-17	-0.537365	3.35111e-13	-0.30818	4.83471e-06	0.512271	0.616767	0.000277775	0.225996	-0.167913	0.0222768
ADAM32	APCDD1	C5orf52	-0.557993	7.65344e-32	-0.663608	1.899e-21	-0.460345	1.79129e-12	0.167216	0.120453	0.0282962	-0.139674	0.103776	0.158743
ADAMTS5	AQP5	CNNM1	-0.415722	5.57981e-17	-0.329121	2.37949e-05	-0.506029	0	0.56739	0.598607	0.0645406	-0.0446591	0.0331813	0.129591
ADCYAP1	BCL2L1	CTTNBP2	-0.527144	0	-0.654953	0	-0.390538	5.39511e-09	0.153228	0.0929028	0.000456491	-0.287751	0.213796	0.00726557
ADHFE1	C3orf67	DNAH14	-0.460741	0	-0.546519	0	-0.366984	4.70325e-08	0.122752	0.0813028	0.026133	-0.148769	0.110534	0.129591
ADRBK2	C5orf52	DYRK1B	-0.427043	0	-0.544423	0	-0.313065	3.818e-06	0.138516	0.0959314	0.00763025	-0.126852	0.09425	0.129591
AGK	CA8	ECH1	-0.353816	2.81429e-12	-0.226257	0.00421011	-0.461562	7.82006e-13	0.084633	0.0807307	0.0175611	0.0784691	-0.0583018	0.547049
AIM2	CAB39L	EMB	-0.706827	0	-0.717951	0	-0.687005	0	0.201266	0.195028	0.511852	-0.0848371	0.0630332	0.407277
AKR1B1	CACNA2D2	GNG4	-0.582231	0	-0.754466	0	-0.421008	2.55313e-10	0.204693	0.120129	0.000145105	-0.186053	0.138236	0.0765264
AKR1E2	CACNG4	GREB1L	-0.536936	3.51515e-29	-0.490701	5.83828e-11	-0.565029	2.84572e-19	0.399951	0.420283	0.412732	0.0524927	-0.0390015	0.335965
ALDH1A1	CADPS	H2AFY2	-0.592318	0	-0.616727	0	-0.572562	0	0.138853	0.116269	0.209793	-0.16099	0.119614	0.129591
ALG10B	CHFR	HUNK	-0.50662	0	-0.624334	0	-0.396501	3.05703e-09	0.147092	0.0911048	8.82647e-06	-0.176806	0.131365	0.129591
ALKBH3	CHRNB2	KHDRBS3	-0.250421	1.06513e-06	-0.454451	2.86551e-09	-0.0623826	0.368871	0.121306	0.0396156	0.000627101	-0.22539	0.167463	0.0765264
ALS2CR11	CNNM1	L3MBTL4	-0.682636	0	-0.62692	0	-0.717298	0	0.218941	0.205795	0.429549	-0.0786523	0.058438	0.407277
ALX1	CPA6	LAPTM4B	-0.246381	1.57583e-06	-0.504839	3.85264e-12	0.00244956	0.971565	0.118683	0.0691519	0.00792182	-0.199644	0.148334	0.129591
AMT	CREB3L1	LARP6	-0.306677	1.84958e-09	-0.475711	3.83815e-10	-0.15905	0.0212347	0.17296	0.0922546	0.000525918	-0.131089	0.097398	0.138946
ANO5	CTTNBP2	MLH1	-0.382098	2.58013e-14	-0.630631	0	-0.129392	0.0605984	0.160562	0.0644193	0.000551166	-0.34414	0.255693	0.0222768
ANO6	DACH1	NSUN7	-0.526936	0	-0.578174	0	-0.477641	0	0.129526	0.0808614	2.17568e-06	-0.190566	0.141589	0.129591
ANXA9	DCLRE1C	OGDHL	-0.638081	6.28802e-44	-0.69574	3.19029e-24	-0.595904	0	0.245503	0.164342	0.0123171	-0.164871	0.122498	0.0913815
AOX1	DENND2C	RAB32	-0.406071	0	-0.630974	0	-0.19186	0.00530031	0.164168	0.0832793	0.000165052	-0.206461	0.153398	0.0454415
AQP1	DNAH14	RNLS	-0.662068	0	-0.748788	0	-0.569673	0	0.253728	0.156828	0.000299457	-0.255724	0.19	0.0222768
AQP5	DYRK1B	SDR42E1	-0.6778	0	-0.690485	0	-0.673406	0	0.204764	0.185485	0.986442	-0.0882389	0.0655607	0.572022
AREG	ECH1	SERP2	-0.793979	0	-0.832461	0	-0.753701	0	0.341011	0.30306	0.186132	-0.167681	0.124585	0.0899964
ARHGAP4	ECHDC3	SLC30A2	-0.566163	6.35874e-33	-0.721912	8.9544e-27	-0.40472	1.3591e-09	0.238193	0.168682	0.00425868	-0.139749	0.103832	0.0427284
ARHGDIB	EIF4EBP3	SLC35D3	-0.28463	2.27456e-08	-0.423818	2.75724e-08	-0.156594	0.0230218	0.201233	0.142892	0.0142278	-0.194945	0.144843	0.0236895
ARL10	EMB	SLC7A4	-0.534626	0	-0.668689	0	-0.409021	8.87594e-10	0.109539	0.0797546	1.73526e-05	-0.205268	0.152513	0.0425978
ARL14	EPM2AIP1	SMOC1	-0.662831	0	-0.66994	0	-0.672343	0	0.234391	0.304211	0.000700175	0.137139	-0.101893	0.23402
ARL4A	EREG	SPAG16	-0.706392	0	-0.760312	0	-0.657163	0	0.161589	0.145448	0.0802257	-0.105622	0.0784764	0.335965
ARMCX1	ESYT3	TBX18	-0.726284	3.02884e-62	-0.701696	0	-0.734805	2.15888e-37	0.43578	0.472747	0.0696101	0.0116416	-0.0086496	0.361759
ARSE	ETNK2	TMEM150C	-0.525139	0	-0.580236	0	-0.455551	2.87422e-12	0.157145	0.12448	0.00534441	-0.205104	0.152391	0.0425978
ART4	FAH	TNNC2	-0.5541	0	-0.685798	0	-0.432805	6.75517e-11	0.131458	0.0920697	0.0294344	-0.264734	0.196695	0.0222768
AS3MT	FAM184A	VANGL2	-0.534249	0	-0.686598	0	-0.377221	1.87886e-08	0.154092	0.0940817	0.00292191	-0.301134	0.22374	0.00554237
AXIN2	FAM24B	ZFP28	-0.78994	0	-0.767969	0	-0.813791	0	0.380642	0.391126	0.681604	-0.0747325	0.0555256	0.407277
AZGP1	FOXH1	ZFP3	-0.472495	0	-0.523812	0	-0.419538	2.94375e-10	0.148812	0.0858365	0.00972472	-0.170707	0.126834	0.15686
B3GALNT1	FZD9	ZFP82	-0.754548	0	-0.758906	0	-0.749607	0	0.451634	0.455347	0.87385	0.0050154	-0.0037264	0.692672
B3GNT7	GGT7	ZNF134	-0.811241	0	-0.79159	0	-0.825391	0	0.310066	0.31139	0.748258	-0.00885473	0.00657898	0.96321
BBS10	GNG4	ZNF141	-0.430568	0	-0.547722	0	-0.328204	1.21254e-06	0.172932	0.10941	0.00114358	-0.139441	0.103603	0.317121
BBS5	GREB1L	ZNF256	-0.820573	0	-0.805496	0	-0.829588	0	0.29632	0.304444	0.806306	0.0467938	-0.0347674	0.692672
BCL2L10	GRM8	ZNF304	-0.779069	0	-0.775708	0	-0.758051	0	0.347143	0.422413	0.000156904	0.217152	-0.161342	0.0222768
BEX2	H1F0	ZNF334	-0.599269	1.19375e-37	-0.579167	1.53962e-15	-0.609726	5.44853e-23	0.534072	0.590782	0.00288512	0.0496223	-0.0368689	0.407277
BEX4	H2AFJ	ZNF345	-0.561197	0	-0.579401	0	-0.547809	0	0.17619	0.147949	0.00796755	-0.0287856	0.0213874	0.762045
BEX5	H2AFY2	ZNF347	-0.758791	0	-0.738425	0	-0.771065	0	0.329848	0.334977	0.908388	-0.0462944	0.0343963	0.635661
BHLHA9	HIST3H2BB	ZNF43	-0.807978	0	-0.774585	0	-0.826657	0	0.372961	0.359842	0.570974	-0.0889515	0.0660902	0.335965
BHMT	HOXD1	ZNF470	-0.611627	0	-0.710249	0	-0.532228	0	0.22867	0.171244	0.01106	-0.176733	0.131311	0.129591
BNIPL	HUNK	ZNF471	-0.723814	0	-0.677379	0	-0.770444	0	0.474208	0.492925	0.377661	-0.024854	0.0184663	0.567313
BSCL2	IRX5	ZNF528	-0.773157	0	-0.751439	0	-0.796363	0	0.410861	0.451602	0.0998722	0.000256765	-0.000190774	0.96321
BST1	ISM2	ZNF529	-0.581237	0	-0.590903	0	-0.56936	0	0.230427	0.216235	0.93692	-0.0329732	0.0244988	0.96321
BST2	KCNF1	ZNF547	-0.573242	0	-0.469372	7.16624e-10	-0.636254	0	0.116264	0.15863	0.0528894	0.176716	-0.131298	0.0913815
C10orf67	KDM2B	ZNF549	-0.839333	0	-0.796104	0	-0.870585	0	0.390184	0.408067	0.311841	0.0286289	-0.021271	0.768257
C10orf82	KHDRBS3	ZNF568	-0.60726	7.20607e-39	-0.573624	0	-0.640383	0	0.484464	0.494831	0.587249	0.0100505	-0.00746745	0.773344
C14orf159	KLF7	ZNF570	-0.710026	0	-0.736575	0	-0.66951	0	0.258455	0.234934	0.242142	-0.128001	0.0951039	0.158743
C15orf48	KNG1	ZNF599	-0.565706	0	-0.595958	0	-0.530127	0	0.130096	0.0973374	0.017423	-0.134292	0.0997779	0.199859
C16orf54	KRBA1	ZNF606	-0.760748	0	-0.770994	0	-0.757937	0	0.308618	0.296856	0.53588	-0.117053	0.0869689	0.226259
C2orf74	L3MBTL4	ZNF610	-0.680236	7.07154e-52	-0.693583	4.95017e-24	-0.653378	0	0.296805	0.275743	0.154145	-0.110711	0.0822571	0.199859
C3orf14	LAPTM4B	ZNF662	-0.720269	0	-0.719101	0	-0.727475	0	0.40041	0.400071	0.980245	-0.11098	0.0824568	0.129591
C5orf52	LARP6	ZNF665	-0.667681	0	-0.677072	0	-0.659704	0	0.267593	0.240054	0.209441	-0.0356291	0.0264721	0.79021
CAPS	LRRC10B	ZNF681	-0.651302	0	-0.646835	0	-0.64275	0	0.16793	0.175844	0.293622	-0.0534647	0.0397238	0.595823
CARD16	LRRC2	ZNF682	-0.74852	4.80742e-68	-0.74564	2.35829e-29	-0.752855	0	0.242161	0.245969	0.990315	0.0112023	-0.00832321	0.96321
CBLN1	LRRC43	ZNF737	-0.533383	0	-0.57062	0	-0.504082	0	0.252284	0.223362	0.108562	-0.0891821	0.0662615	0.458277
CBR1	MFAP3L	ZNF793	-0.737103	0	-0.678227	0	-0.77636	0	0.433253	0.432392	0.984118	-0.0379735	0.0282139	0.768257
CCDC106	MLH1	ZNF813	-0.816076	0	-0.790047	0	-0.832792	0	0.327344	0.322993	0.745316	-0.0210671	0.0156527	0.957294
CCDC122	MYRIP	ZNF829	-0.628684	2.50301e-42	-0.590766	0	-0.653864	2.73281e-27	0.436024	0.446586	0.724101	-0.0122919	0.00913273	0.635661
CCDC36	NPHP1	ZNF844	-0.525436	0	-0.497227	2.66341e-11	-0.545946	0	0.151688	0.146561	0.25407	-0.025236	0.0187501	0.692672
CCDC89	NSUN7	ZNF93	-0.520518	0	-0.513172	0	-0.532339	0	0.1943	0.179317	0.223146	0.000832485	-0.000618529	0.96321
DNAJC15	ZNF470	NA	NA	NA	NA	NA	NA	NA	NA	NA	NA	NA	NA	NA
DPY19L2	ZNF471	NA	NA	NA	NA	NA	NA	NA	NA	NA	NA	NA	NA	NA
DQX1	ZNF528	NA	NA	NA	NA	NA	NA	NA	NA	NA	NA	NA	NA	NA
DRD1	ZNF529	NA	NA	NA	NA	NA	NA	NA	NA	NA	NA	NA	NA	NA
DUSP23	ZNF547	NA	NA	NA	NA	NA	NA	NA	NA	NA	NA	NA	NA	NA
DYDC2	ZNF549	NA	NA	NA	NA	NA	NA	NA	NA	NA	NA	NA	NA	NA
DYRK1B	ZNF568	NA	NA	NA	NA	NA	NA	NA	NA	NA	NA	NA	NA	NA
ECH1	ZNF570	NA	NA	NA	NA	NA	NA	NA	NA	NA	NA	NA	NA	NA
EDNRA	ZNF599	NA	NA	NA	NA	NA	NA	NA	NA	NA	NA	NA	NA	NA
EID3	ZNF606	NA	NA	NA	NA	NA	NA	NA	NA	NA	NA	NA	NA	NA
ELAVL2	ZNF610	NA	NA	NA	NA	NA	NA	NA	NA	NA	NA	NA	NA	NA
ELF5	ZNF662	NA	NA	NA	NA	NA	NA	NA	NA	NA	NA	NA	NA	NA
ELOVL2	ZNF665	NA	NA	NA	NA	NA	NA	NA	NA	NA	NA	NA	NA	NA
ELOVL5	ZNF681	NA	NA	NA	NA	NA	NA	NA	NA	NA	NA	NA	NA	NA
EMB	ZNF682	NA	NA	NA	NA	NA	NA	NA	NA	NA	NA	NA	NA	NA
ENPP5	ZNF71	NA	NA	NA	NA	NA	NA	NA	NA	NA	NA	NA	NA	NA
EPDR1	ZNF737	NA	NA	NA	NA	NA	NA	NA	NA	NA	NA	NA	NA	NA
EPHB3	ZNF793	NA	NA	NA	NA	NA	NA	NA	NA	NA	NA	NA	NA	NA
EPHX3	ZNF813	NA	NA	NA	NA	NA	NA	NA	NA	NA	NA	NA	NA	NA
EPHX4	ZNF829	NA	NA	NA	NA	NA	NA	NA	NA	NA	NA	NA	NA	NA
FABP3	ZNF844	NA	NA	NA	NA	NA	NA	NA	NA	NA	NA	NA	NA	NA
FADS2	ZNF93	NA	NA	NA	NA	NA	NA	NA	NA	NA	NA	NA	NA	NA
FAM117A	NA	NA	NA	NA	NA	NA	NA	NA	NA	NA	NA	NA	NA	NA
FAM127A	NA	NA	NA	NA	NA	NA	NA	NA	NA	NA	NA	NA	NA	NA
FAM127B	NA	NA	NA	NA	NA	NA	NA	NA	NA	NA	NA	NA	NA	NA
FAM150A	NA	NA	NA	NA	NA	NA	NA	NA	NA	NA	NA	NA	NA	NA
FAM155B	NA	NA	NA	NA	NA	NA	NA	NA	NA	NA	NA	NA	NA	NA
FAM3B	NA	NA	NA	NA	NA	NA	NA	NA	NA	NA	NA	NA	NA	NA
FAM50B	NA	NA	NA	NA	NA	NA	NA	NA	NA	NA	NA	NA	NA	NA
FAM72B	NA	NA	NA	NA	NA	NA	NA	NA	NA	NA	NA	NA	NA	NA
FAM83C	NA	NA	NA	NA	NA	NA	NA	NA	NA	NA	NA	NA	NA	NA
FAM92A1	NA	NA	NA	NA	NA	NA	NA	NA	NA	NA	NA	NA	NA	NA
FBLIM1	NA	NA	NA	NA	NA	NA	NA	NA	NA	NA	NA	NA	NA	NA
FBLL1	NA	NA	NA	NA	NA	NA	NA	NA	NA	NA	NA	NA	NA	NA
FCHSD1	NA	NA	NA	NA	NA	NA	NA	NA	NA	NA	NA	NA	NA	NA
FES	NA	NA	NA	NA	NA	NA	NA	NA	NA	NA	NA	NA	NA	NA
FGD1	NA	NA	NA	NA	NA	NA	NA	NA	NA	NA	NA	NA	NA	NA
FGF10	NA	NA	NA	NA	NA	NA	NA	NA	NA	NA	NA	NA	NA	NA
FGF20	NA	NA	NA	NA	NA	NA	NA	NA	NA	NA	NA	NA	NA	NA
FKBP11	NA	NA	NA	NA	NA	NA	NA	NA	NA	NA	NA	NA	NA	NA
FKBP1B	NA	NA	NA	NA	NA	NA	NA	NA	NA	NA	NA	NA	NA	NA
FOXC2	NA	NA	NA	NA	NA	NA	NA	NA	NA	NA	NA	NA	NA	NA
FOXD2	NA	NA	NA	NA	NA	NA	NA	NA	NA	NA	NA	NA	NA	NA
FOXE3	NA	NA	NA	NA	NA	NA	NA	NA	NA	NA	NA	NA	NA	NA
FOXG1	NA	NA	NA	NA	NA	NA	NA	NA	NA	NA	NA	NA	NA	NA
FREM2	NA	NA	NA	NA	NA	NA	NA	NA	NA	NA	NA	NA	NA	NA
FRG1B	NA	NA	NA	NA	NA	NA	NA	NA	NA	NA	NA	NA	NA	NA
FRZB	NA	NA	NA	NA	NA	NA	NA	NA	NA	NA	NA	NA	NA	NA
FUZ	NA	NA	NA	NA	NA	NA	NA	NA	NA	NA	NA	NA	NA	NA
FZD10	NA	NA	NA	NA	NA	NA	NA	NA	NA	NA	NA	NA	NA	NA
G0S2	NA	NA	NA	NA	NA	NA	NA	NA	NA	NA	NA	NA	NA	NA
GALC	NA	NA	NA	NA	NA	NA	NA	NA	NA	NA	NA	NA	NA	NA
GALNT11	NA	NA	NA	NA	NA	NA	NA	NA	NA	NA	NA	NA	NA	NA
GALNT13	NA	NA	NA	NA	NA	NA	NA	NA	NA	NA	NA	NA	NA	NA
GDF10	NA	NA	NA	NA	NA	NA	NA	NA	NA	NA	NA	NA	NA	NA
GFRA3	NA	NA	NA	NA	NA	NA	NA	NA	NA	NA	NA	NA	NA	NA
GGH	NA	NA	NA	NA	NA	NA	NA	NA	NA	NA	NA	NA	NA	NA
GIPC2	NA	NA	NA	NA	NA	NA	NA	NA	NA	NA	NA	NA	NA	NA
GLDC	NA	NA	NA	NA	NA	NA	NA	NA	NA	NA	NA	NA	NA	NA
GLRX	NA	NA	NA	NA	NA	NA	NA	NA	NA	NA	NA	NA	NA	NA
GNE	NA	NA	NA	NA	NA	NA	NA	NA	NA	NA	NA	NA	NA	NA
GNG4	NA	NA	NA	NA	NA	NA	NA	NA	NA	NA	NA	NA	NA	NA
GNPDA2	NA	NA	NA	NA	NA	NA	NA	NA	NA	NA	NA	NA	NA	NA
GOLT1A	NA	NA	NA	NA	NA	NA	NA	NA	NA	NA	NA	NA	NA	NA
GPR150	NA	NA	NA	NA	NA	NA	NA	NA	NA	NA	NA	NA	NA	NA
GPR27	NA	NA	NA	NA	NA	NA	NA	NA	NA	NA	NA	NA	NA	NA
GPX2	NA	NA	NA	NA	NA	NA	NA	NA	NA	NA	NA	NA	NA	NA
GPX7	NA	NA	NA	NA	NA	NA	NA	NA	NA	NA	NA	NA	NA	NA
GREB1L	NA	NA	NA	NA	NA	NA	NA	NA	NA	NA	NA	NA	NA	NA
CCNA1	OGDHL	NA	NA	NA	NA	NA	NA	NA	NA	NA	NA	NA	NA	NA
CCNI2	PCLO	NA	NA	NA	NA	NA	NA	NA	NA	NA	NA	NA	NA	NA
CD34	PLA2R1	NA	NA	NA	NA	NA	NA	NA	NA	NA	NA	NA	NA	NA
CD40	PPP1R1A	NA	NA	NA	NA	NA	NA	NA	NA	NA	NA	NA	NA	NA
CDK20	PRDM5	NA	NA	NA	NA	NA	NA	NA	NA	NA	NA	NA	NA	NA
CDO1	PRKAA2	NA	NA	NA	NA	NA	NA	NA	NA	NA	NA	NA	NA	NA
CEACAM6	PTPRD	NA	NA	NA	NA	NA	NA	NA	NA	NA	NA	NA	NA	NA
CEL	RAB32	NA	NA	NA	NA	NA	NA	NA	NA	NA	NA	NA	NA	NA
CENPBD1	RBM11	NA	NA	NA	NA	NA	NA	NA	NA	NA	NA	NA	NA	NA
CES2	REEP1	NA	NA	NA	NA	NA	NA	NA	NA	NA	NA	NA	NA	NA
CES3	RIBC2	NA	NA	NA	NA	NA	NA	NA	NA	NA	NA	NA	NA	NA
CFTR	RNF212	NA	NA	NA	NA	NA	NA	NA	NA	NA	NA	NA	NA	NA
CGREF1	RNLS	NA	NA	NA	NA	NA	NA	NA	NA	NA	NA	NA	NA	NA
CHST2	RPP30	NA	NA	NA	NA	NA	NA	NA	NA	NA	NA	NA	NA	NA
CHST4	SDR42E1	NA	NA	NA	NA	NA	NA	NA	NA	NA	NA	NA	NA	NA
CLDN1	SERP2	NA	NA	NA	NA	NA	NA	NA	NA	NA	NA	NA	NA	NA
CLDN10	SHISA6	NA	NA	NA	NA	NA	NA	NA	NA	NA	NA	NA	NA	NA
CLDN15	SLC16A11	NA	NA	NA	NA	NA	NA	NA	NA	NA	NA	NA	NA	NA
CLEC14A	SLC19A3	NA	NA	NA	NA	NA	NA	NA	NA	NA	NA	NA	NA	NA
CLIC6	SLC30A2	NA	NA	NA	NA	NA	NA	NA	NA	NA	NA	NA	NA	NA
CLIP4	SLC35D3	NA	NA	NA	NA	NA	NA	NA	NA	NA	NA	NA	NA	NA
CMBL	SLC38A4	NA	NA	NA	NA	NA	NA	NA	NA	NA	NA	NA	NA	NA
CMTM3	SLC6A4	NA	NA	NA	NA	NA	NA	NA	NA	NA	NA	NA	NA	NA
CNNM1	SLC7A4	NA	NA	NA	NA	NA	NA	NA	NA	NA	NA	NA	NA	NA
CNRIP1	SMOC1	NA	NA	NA	NA	NA	NA	NA	NA	NA	NA	NA	NA	NA
CNTD1	SMTNL2	NA	NA	NA	NA	NA	NA	NA	NA	NA	NA	NA	NA	NA
COCH	SPAG16	NA	NA	NA	NA	NA	NA	NA	NA	NA	NA	NA	NA	NA
CPE	SPAG4	NA	NA	NA	NA	NA	NA	NA	NA	NA	NA	NA	NA	NA
CPNE8	TBX18	NA	NA	NA	NA	NA	NA	NA	NA	NA	NA	NA	NA	NA
CPPED1	TH	NA	NA	NA	NA	NA	NA	NA	NA	NA	NA	NA	NA	NA
CRIP3	THRB	NA	NA	NA	NA	NA	NA	NA	NA	NA	NA	NA	NA	NA
CROT	TMEM150C	NA	NA	NA	NA	NA	NA	NA	NA	NA	NA	NA	NA	NA
CSTA	TMEM63C	NA	NA	NA	NA	NA	NA	NA	NA	NA	NA	NA	NA	NA
CT47B1	TNNC2	NA	NA	NA	NA	NA	NA	NA	NA	NA	NA	NA	NA	NA
CTAG2	TRIP6	NA	NA	NA	NA	NA	NA	NA	NA	NA	NA	NA	NA	NA
CTF1	VANGL2	NA	NA	NA	NA	NA	NA	NA	NA	NA	NA	NA	NA	NA
CTTNBP2	VSTM2L	NA	NA	NA	NA	NA	NA	NA	NA	NA	NA	NA	NA	NA
CWH43	XKR6	NA	NA	NA	NA	NA	NA	NA	NA	NA	NA	NA	NA	NA
CXCR3	ZFP28	NA	NA	NA	NA	NA	NA	NA	NA	NA	NA	NA	NA	NA
CYP27A1	ZFP3	NA	NA	NA	NA	NA	NA	NA	NA	NA	NA	NA	NA	NA
CYP2B6	ZFP82	NA	NA	NA	NA	NA	NA	NA	NA	NA	NA	NA	NA	NA
DAPP1	ZNF134	NA	NA	NA	NA	NA	NA	NA	NA	NA	NA	NA	NA	NA
DDIT4L	ZNF141	NA	NA	NA	NA	NA	NA	NA	NA	NA	NA	NA	NA	NA
DDTL	ZNF233	NA	NA	NA	NA	NA	NA	NA	NA	NA	NA	NA	NA	NA
DDX43	ZNF256	NA	NA	NA	NA	NA	NA	NA	NA	NA	NA	NA	NA	NA
DDX53	ZNF280B	NA	NA	NA	NA	NA	NA	NA	NA	NA	NA	NA	NA	NA
DEPDC7	ZNF30	NA	NA	NA	NA	NA	NA	NA	NA	NA	NA	NA	NA	NA
DGUOK	ZNF304	NA	NA	NA	NA	NA	NA	NA	NA	NA	NA	NA	NA	NA
DIO3	ZNF334	NA	NA	NA	NA	NA	NA	NA	NA	NA	NA	NA	NA	NA
DMRT2	ZNF345	NA	NA	NA	NA	NA	NA	NA	NA	NA	NA	NA	NA	NA
DMRTA1	ZNF347	NA	NA	NA	NA	NA	NA	NA	NA	NA	NA	NA	NA	NA
DNAH14	ZNF43	NA	NA	NA	NA	NA	NA	NA	NA	NA	NA	NA	NA	NA
KRT39	NA	NA	NA	NA	NA	NA	NA	NA	NA	NA	NA	NA	NA	NA
KRT40	NA	NA	NA	NA	NA	NA	NA	NA	NA	NA	NA	NA	NA	NA
KRTAP3-1	NA	NA	NA	NA	NA	NA	NA	NA	NA	NA	NA	NA	NA	NA
L3MBTL4	NA	NA	NA	NA	NA	NA	NA	NA	NA	NA	NA	NA	NA	NA
LAPTM4B	NA	NA	NA	NA	NA	NA	NA	NA	NA	NA	NA	NA	NA	NA
LARP6	NA	NA	NA	NA	NA	NA	NA	NA	NA	NA	NA	NA	NA	NA
LDHB	NA	NA	NA	NA	NA	NA	NA	NA	NA	NA	NA	NA	NA	NA
LDHC	NA	NA	NA	NA	NA	NA	NA	NA	NA	NA	NA	NA	NA	NA
LDOC1	NA	NA	NA	NA	NA	NA	NA	NA	NA	NA	NA	NA	NA	NA
LEFTY1	NA	NA	NA	NA	NA	NA	NA	NA	NA	NA	NA	NA	NA	NA
LMOD3	NA	NA	NA	NA	NA	NA	NA	NA	NA	NA	NA	NA	NA	NA
LPL	NA	NA	NA	NA	NA	NA	NA	NA	NA	NA	NA	NA	NA	NA
LRFN5	NA	NA	NA	NA	NA	NA	NA	NA	NA	NA	NA	NA	NA	NA
LRRC34	NA	NA	NA	NA	NA	NA	NA	NA	NA	NA	NA	NA	NA	NA
LRRC4	NA	NA	NA	NA	NA	NA	NA	NA	NA	NA	NA	NA	NA	NA
LXN	NA	NA	NA	NA	NA	NA	NA	NA	NA	NA	NA	NA	NA	NA
LY6E	NA	NA	NA	NA	NA	NA	NA	NA	NA	NA	NA	NA	NA	NA
LY6G6D	NA	NA	NA	NA	NA	NA	NA	NA	NA	NA	NA	NA	NA	NA
LY6G6E	NA	NA	NA	NA	NA	NA	NA	NA	NA	NA	NA	NA	NA	NA
LY75	NA	NA	NA	NA	NA	NA	NA	NA	NA	NA	NA	NA	NA	NA
LYZ	NA	NA	NA	NA	NA	NA	NA	NA	NA	NA	NA	NA	NA	NA
MAEL	NA	NA	NA	NA	NA	NA	NA	NA	NA	NA	NA	NA	NA	NA
MAGEA12	NA	NA	NA	NA	NA	NA	NA	NA	NA	NA	NA	NA	NA	NA
MAGEA2	NA	NA	NA	NA	NA	NA	NA	NA	NA	NA	NA	NA	NA	NA
MAGEA4	NA	NA	NA	NA	NA	NA	NA	NA	NA	NA	NA	NA	NA	NA
MAGEB1	NA	NA	NA	NA	NA	NA	NA	NA	NA	NA	NA	NA	NA	NA
MAGEB2	NA	NA	NA	NA	NA	NA	NA	NA	NA	NA	NA	NA	NA	NA
MAGEB6	NA	NA	NA	NA	NA	NA	NA	NA	NA	NA	NA	NA	NA	NA
MAGEH1	NA	NA	NA	NA	NA	NA	NA	NA	NA	NA	NA	NA	NA	NA
MAP9	NA	NA	NA	NA	NA	NA	NA	NA	NA	NA	NA	NA	NA	NA
MARVELD1	NA	NA	NA	NA	NA	NA	NA	NA	NA	NA	NA	NA	NA	NA
MEP1A	NA	NA	NA	NA	NA	NA	NA	NA	NA	NA	NA	NA	NA	NA
MIA	NA	NA	NA	NA	NA	NA	NA	NA	NA	NA	NA	NA	NA	NA
MIOX	NA	NA	NA	NA	NA	NA	NA	NA	NA	NA	NA	NA	NA	NA
MKRN3	NA	NA	NA	NA	NA	NA	NA	NA	NA	NA	NA	NA	NA	NA
MLF1	NA	NA	NA	NA	NA	NA	NA	NA	NA	NA	NA	NA	NA	NA
MLH1	NA	NA	NA	NA	NA	NA	NA	NA	NA	NA	NA	NA	NA	NA
MME	NA	NA	NA	NA	NA	NA	NA	NA	NA	NA	NA	NA	NA	NA
MNS1	NA	NA	NA	NA	NA	NA	NA	NA	NA	NA	NA	NA	NA	NA
MOGAT3	NA	NA	NA	NA	NA	NA	NA	NA	NA	NA	NA	NA	NA	NA
MPV17L	NA	NA	NA	NA	NA	NA	NA	NA	NA	NA	NA	NA	NA	NA
MRPS21	NA	NA	NA	NA	NA	NA	NA	NA	NA	NA	NA	NA	NA	NA
MS4A13	NA	NA	NA	NA	NA	NA	NA	NA	NA	NA	NA	NA	NA	NA
MSC	NA	NA	NA	NA	NA	NA	NA	NA	NA	NA	NA	NA	NA	NA
MST1R	NA	NA	NA	NA	NA	NA	NA	NA	NA	NA	NA	NA	NA	NA
MSX2	NA	NA	NA	NA	NA	NA	NA	NA	NA	NA	NA	NA	NA	NA
MT1A	NA	NA	NA	NA	NA	NA	NA	NA	NA	NA	NA	NA	NA	NA
MT1E	NA	NA	NA	NA	NA	NA	NA	NA	NA	NA	NA	NA	NA	NA
MTMR8	NA	NA	NA	NA	NA	NA	NA	NA	NA	NA	NA	NA	NA	NA
MTX3	NA	NA	NA	NA	NA	NA	NA	NA	NA	NA	NA	NA	NA	NA
MUC17	NA	NA	NA	NA	NA	NA	NA	NA	NA	NA	NA	NA	NA	NA
MYEF2	NA	NA	NA	NA	NA	NA	NA	NA	NA	NA	NA	NA	NA	NA
MYEOV	NA	NA	NA	NA	NA	NA	NA	NA	NA	NA	NA	NA	NA	NA
NAT2	NA	NA	NA	NA	NA	NA	NA	NA	NA	NA	NA	NA	NA	NA
NEFH	NA	NA	NA	NA	NA	NA	NA	NA	NA	NA	NA	NA	NA	NA
NEFM	NA	NA	NA	NA	NA	NA	NA	NA	NA	NA	NA	NA	NA	NA
NETO2	NA	NA	NA	NA	NA	NA	NA	NA	NA	NA	NA	NA	NA	NA
NEUROD1	NA	NA	NA	NA	NA	NA	NA	NA	NA	NA	NA	NA	NA	NA
NHLRC1	NA	NA	NA	NA	NA	NA	NA	NA	NA	NA	NA	NA	NA	NA
NINL	NA	NA	NA	NA	NA	NA	NA	NA	NA	NA	NA	NA	NA	NA
NME3	NA	NA	NA	NA	NA	NA	NA	NA	NA	NA	NA	NA	NA	NA
NME5	NA	NA	NA	NA	NA	NA	NA	NA	NA	NA	NA	NA	NA	NA
NMRAL1	NA	NA	NA	NA	NA	NA	NA	NA	NA	NA	NA	NA	NA	NA
NOVA1	NA	NA	NA	NA	NA	NA	NA	NA	NA	NA	NA	NA	NA	NA
NOX1	NA	NA	NA	NA	NA	NA	NA	NA	NA	NA	NA	NA	NA	NA
NPSR1	NA	NA	NA	NA	NA	NA	NA	NA	NA	NA	NA	NA	NA	NA
NRSN2	NA	NA	NA	NA	NA	NA	NA	NA	NA	NA	NA	NA	NA	NA
NSMCE1	NA	NA	NA	NA	NA	NA	NA	NA	NA	NA	NA	NA	NA	NA
NSUN7	NA	NA	NA	NA	NA	NA	NA	NA	NA	NA	NA	NA	NA	NA
GSTM1	NA	NA	NA	NA	NA	NA	NA	NA	NA	NA	NA	NA	NA	NA
GSTM3	NA	NA	NA	NA	NA	NA	NA	NA	NA	NA	NA	NA	NA	NA
GSTP1	NA	NA	NA	NA	NA	NA	NA	NA	NA	NA	NA	NA	NA	NA
GTF3C6	NA	NA	NA	NA	NA	NA	NA	NA	NA	NA	NA	NA	NA	NA
H2AFY2	NA	NA	NA	NA	NA	NA	NA	NA	NA	NA	NA	NA	NA	NA
HAAO	NA	NA	NA	NA	NA	NA	NA	NA	NA	NA	NA	NA	NA	NA
HABP2	NA	NA	NA	NA	NA	NA	NA	NA	NA	NA	NA	NA	NA	NA
HAVCR1	NA	NA	NA	NA	NA	NA	NA	NA	NA	NA	NA	NA	NA	NA
HDGFRP3	NA	NA	NA	NA	NA	NA	NA	NA	NA	NA	NA	NA	NA	NA
HDX	NA	NA	NA	NA	NA	NA	NA	NA	NA	NA	NA	NA	NA	NA
HERC5	NA	NA	NA	NA	NA	NA	NA	NA	NA	NA	NA	NA	NA	NA
HIST1H2BH	NA	NA	NA	NA	NA	NA	NA	NA	NA	NA	NA	NA	NA	NA
HIST3H2A	NA	NA	NA	NA	NA	NA	NA	NA	NA	NA	NA	NA	NA	NA
HKDC1	NA	NA	NA	NA	NA	NA	NA	NA	NA	NA	NA	NA	NA	NA
HKR1	NA	NA	NA	NA	NA	NA	NA	NA	NA	NA	NA	NA	NA	NA
HNF4A	NA	NA	NA	NA	NA	NA	NA	NA	NA	NA	NA	NA	NA	NA
HOXA10	NA	NA	NA	NA	NA	NA	NA	NA	NA	NA	NA	NA	NA	NA
HOXA11	NA	NA	NA	NA	NA	NA	NA	NA	NA	NA	NA	NA	NA	NA
HOXA9	NA	NA	NA	NA	NA	NA	NA	NA	NA	NA	NA	NA	NA	NA
HOXB13	NA	NA	NA	NA	NA	NA	NA	NA	NA	NA	NA	NA	NA	NA
HOXB2	NA	NA	NA	NA	NA	NA	NA	NA	NA	NA	NA	NA	NA	NA
HOXB3	NA	NA	NA	NA	NA	NA	NA	NA	NA	NA	NA	NA	NA	NA
HOXB4	NA	NA	NA	NA	NA	NA	NA	NA	NA	NA	NA	NA	NA	NA
HOXB6	NA	NA	NA	NA	NA	NA	NA	NA	NA	NA	NA	NA	NA	NA
HOXB8	NA	NA	NA	NA	NA	NA	NA	NA	NA	NA	NA	NA	NA	NA
HPDL	NA	NA	NA	NA	NA	NA	NA	NA	NA	NA	NA	NA	NA	NA
HSPA1A	NA	NA	NA	NA	NA	NA	NA	NA	NA	NA	NA	NA	NA	NA
HUNK	NA	NA	NA	NA	NA	NA	NA	NA	NA	NA	NA	NA	NA	NA
HYLS1	NA	NA	NA	NA	NA	NA	NA	NA	NA	NA	NA	NA	NA	NA
ID4	NA	NA	NA	NA	NA	NA	NA	NA	NA	NA	NA	NA	NA	NA
IFIT1	NA	NA	NA	NA	NA	NA	NA	NA	NA	NA	NA	NA	NA	NA
IFITM1	NA	NA	NA	NA	NA	NA	NA	NA	NA	NA	NA	NA	NA	NA
IFITM2	NA	NA	NA	NA	NA	NA	NA	NA	NA	NA	NA	NA	NA	NA
IGFBP2	NA	NA	NA	NA	NA	NA	NA	NA	NA	NA	NA	NA	NA	NA
IL12RB1	NA	NA	NA	NA	NA	NA	NA	NA	NA	NA	NA	NA	NA	NA
IL20RA	NA	NA	NA	NA	NA	NA	NA	NA	NA	NA	NA	NA	NA	NA
IL23A	NA	NA	NA	NA	NA	NA	NA	NA	NA	NA	NA	NA	NA	NA
IL2RG	NA	NA	NA	NA	NA	NA	NA	NA	NA	NA	NA	NA	NA	NA
IRAK3	NA	NA	NA	NA	NA	NA	NA	NA	NA	NA	NA	NA	NA	NA
IRX2	NA	NA	NA	NA	NA	NA	NA	NA	NA	NA	NA	NA	NA	NA
ISG15	NA	NA	NA	NA	NA	NA	NA	NA	NA	NA	NA	NA	NA	NA
ITPRIPL1	NA	NA	NA	NA	NA	NA	NA	NA	NA	NA	NA	NA	NA	NA
KBTBD7	NA	NA	NA	NA	NA	NA	NA	NA	NA	NA	NA	NA	NA	NA
KCNA3	NA	NA	NA	NA	NA	NA	NA	NA	NA	NA	NA	NA	NA	NA
KCNE3	NA	NA	NA	NA	NA	NA	NA	NA	NA	NA	NA	NA	NA	NA
KDR	NA	NA	NA	NA	NA	NA	NA	NA	NA	NA	NA	NA	NA	NA
KHDRBS3	NA	NA	NA	NA	NA	NA	NA	NA	NA	NA	NA	NA	NA	NA
KLF4	NA	NA	NA	NA	NA	NA	NA	NA	NA	NA	NA	NA	NA	NA
KLHDC9	NA	NA	NA	NA	NA	NA	NA	NA	NA	NA	NA	NA	NA	NA
KLHL34	NA	NA	NA	NA	NA	NA	NA	NA	NA	NA	NA	NA	NA	NA
KRT20	NA	NA	NA	NA	NA	NA	NA	NA	NA	NA	NA	NA	NA	NA
KRT23	NA	NA	NA	NA	NA	NA	NA	NA	NA	NA	NA	NA	NA	NA
PTGFR	NA	NA	NA	NA	NA	NA	NA	NA	NA	NA	NA	NA	NA	NA
PTPN22	NA	NA	NA	NA	NA	NA	NA	NA	NA	NA	NA	NA	NA	NA
PXMP4	NA	NA	NA	NA	NA	NA	NA	NA	NA	NA	NA	NA	NA	NA
PYCARD	NA	NA	NA	NA	NA	NA	NA	NA	NA	NA	NA	NA	NA	NA
PYGO1	NA	NA	NA	NA	NA	NA	NA	NA	NA	NA	NA	NA	NA	NA
QPCT	NA	NA	NA	NA	NA	NA	NA	NA	NA	NA	NA	NA	NA	NA
QRFPR	NA	NA	NA	NA	NA	NA	NA	NA	NA	NA	NA	NA	NA	NA
QTRT1	NA	NA	NA	NA	NA	NA	NA	NA	NA	NA	NA	NA	NA	NA
RAB32	NA	NA	NA	NA	NA	NA	NA	NA	NA	NA	NA	NA	NA	NA
RAB34	NA	NA	NA	NA	NA	NA	NA	NA	NA	NA	NA	NA	NA	NA
RARRES2	NA	NA	NA	NA	NA	NA	NA	NA	NA	NA	NA	NA	NA	NA
RASSF10	NA	NA	NA	NA	NA	NA	NA	NA	NA	NA	NA	NA	NA	NA
RBP1	NA	NA	NA	NA	NA	NA	NA	NA	NA	NA	NA	NA	NA	NA
REG4	NA	NA	NA	NA	NA	NA	NA	NA	NA	NA	NA	NA	NA	NA
REP15	NA	NA	NA	NA	NA	NA	NA	NA	NA	NA	NA	NA	NA	NA
REPIN1	NA	NA	NA	NA	NA	NA	NA	NA	NA	NA	NA	NA	NA	NA
RERG	NA	NA	NA	NA	NA	NA	NA	NA	NA	NA	NA	NA	NA	NA
RGN	NA	NA	NA	NA	NA	NA	NA	NA	NA	NA	NA	NA	NA	NA
RIC3	NA	NA	NA	NA	NA	NA	NA	NA	NA	NA	NA	NA	NA	NA
RIPPLY2	NA	NA	NA	NA	NA	NA	NA	NA	NA	NA	NA	NA	NA	NA
RLN2	NA	NA	NA	NA	NA	NA	NA	NA	NA	NA	NA	NA	NA	NA
RNLS	NA	NA	NA	NA	NA	NA	NA	NA	NA	NA	NA	NA	NA	NA
RPL39L	NA	NA	NA	NA	NA	NA	NA	NA	NA	NA	NA	NA	NA	NA
RPS6KA6	NA	NA	NA	NA	NA	NA	NA	NA	NA	NA	NA	NA	NA	NA
RTP3	NA	NA	NA	NA	NA	NA	NA	NA	NA	NA	NA	NA	NA	NA
S100P	NA	NA	NA	NA	NA	NA	NA	NA	NA	NA	NA	NA	NA	NA
SALL3	NA	NA	NA	NA	NA	NA	NA	NA	NA	NA	NA	NA	NA	NA
SCT	NA	NA	NA	NA	NA	NA	NA	NA	NA	NA	NA	NA	NA	NA
SDR42E1	NA	NA	NA	NA	NA	NA	NA	NA	NA	NA	NA	NA	NA	NA
SERP2	NA	NA	NA	NA	NA	NA	NA	NA	NA	NA	NA	NA	NA	NA
SERPINA1	NA	NA	NA	NA	NA	NA	NA	NA	NA	NA	NA	NA	NA	NA
SERPIND1	NA	NA	NA	NA	NA	NA	NA	NA	NA	NA	NA	NA	NA	NA
SHC3	NA	NA	NA	NA	NA	NA	NA	NA	NA	NA	NA	NA	NA	NA
SLC28A2	NA	NA	NA	NA	NA	NA	NA	NA	NA	NA	NA	NA	NA	NA
SLC2A10	NA	NA	NA	NA	NA	NA	NA	NA	NA	NA	NA	NA	NA	NA
SLC30A2	NA	NA	NA	NA	NA	NA	NA	NA	NA	NA	NA	NA	NA	NA
SLC35C2	NA	NA	NA	NA	NA	NA	NA	NA	NA	NA	NA	NA	NA	NA
SLC35D3	NA	NA	NA	NA	NA	NA	NA	NA	NA	NA	NA	NA	NA	NA
SLC3A1	NA	NA	NA	NA	NA	NA	NA	NA	NA	NA	NA	NA	NA	NA
SLC6A15	NA	NA	NA	NA	NA	NA	NA	NA	NA	NA	NA	NA	NA	NA
SLC7A4	NA	NA	NA	NA	NA	NA	NA	NA	NA	NA	NA	NA	NA	NA
SLFN12	NA	NA	NA	NA	NA	NA	NA	NA	NA	NA	NA	NA	NA	NA
SLFN13	NA	NA	NA	NA	NA	NA	NA	NA	NA	NA	NA	NA	NA	NA
SLPI	NA	NA	NA	NA	NA	NA	NA	NA	NA	NA	NA	NA	NA	NA
SMO	NA	NA	NA	NA	NA	NA	NA	NA	NA	NA	NA	NA	NA	NA
SMOC1	NA	NA	NA	NA	NA	NA	NA	NA	NA	NA	NA	NA	NA	NA
SNCA	NA	NA	NA	NA	NA	NA	NA	NA	NA	NA	NA	NA	NA	NA
SOAT2	NA	NA	NA	NA	NA	NA	NA	NA	NA	NA	NA	NA	NA	NA
SOSTDC1	NA	NA	NA	NA	NA	NA	NA	NA	NA	NA	NA	NA	NA	NA
SOX14	NA	NA	NA	NA	NA	NA	NA	NA	NA	NA	NA	NA	NA	NA
SOX17	NA	NA	NA	NA	NA	NA	NA	NA	NA	NA	NA	NA	NA	NA
SP5	NA	NA	NA	NA	NA	NA	NA	NA	NA	NA	NA	NA	NA	NA
SPAG16	NA	NA	NA	NA	NA	NA	NA	NA	NA	NA	NA	NA	NA	NA
SPDYC	NA	NA	NA	NA	NA	NA	NA	NA	NA	NA	NA	NA	NA	NA
SPG20	NA	NA	NA	NA	NA	NA	NA	NA	NA	NA	NA	NA	NA	NA
SPIN3	NA	NA	NA	NA	NA	NA	NA	NA	NA	NA	NA	NA	NA	NA
SRPX2	NA	NA	NA	NA	NA	NA	NA	NA	NA	NA	NA	NA	NA	NA
ST6GAL2	NA	NA	NA	NA	NA	NA	NA	NA	NA	NA	NA	NA	NA	NA
ST8SIA6	NA	NA	NA	NA	NA	NA	NA	NA	NA	NA	NA	NA	NA	NA
STEAP2	NA	NA	NA	NA	NA	NA	NA	NA	NA	NA	NA	NA	NA	NA
STK31	NA	NA	NA	NA	NA	NA	NA	NA	NA	NA	NA	NA	NA	NA
STK33	NA	NA	NA	NA	NA	NA	NA	NA	NA	NA	NA	NA	NA	NA
STOM	NA	NA	NA	NA	NA	NA	NA	NA	NA	NA	NA	NA	NA	NA
SULT1B1	NA	NA	NA	NA	NA	NA	NA	NA	NA	NA	NA	NA	NA	NA
SULT4A1	NA	NA	NA	NA	NA	NA	NA	NA	NA	NA	NA	NA	NA	NA
SUPT4H1	NA	NA	NA	NA	NA	NA	NA	NA	NA	NA	NA	NA	NA	NA
SYCE1L	NA	NA	NA	NA	NA	NA	NA	NA	NA	NA	NA	NA	NA	NA
TAC1	NA	NA	NA	NA	NA	NA	NA	NA	NA	NA	NA	NA	NA	NA
TAF7	NA	NA	NA	NA	NA	NA	NA	NA	NA	NA	NA	NA	NA	NA
NUDT12	NA	NA	NA	NA	NA	NA	NA	NA	NA	NA	NA	NA	NA	NA
NUDT13	NA	NA	NA	NA	NA	NA	NA	NA	NA	NA	NA	NA	NA	NA
OGDHL	NA	NA	NA	NA	NA	NA	NA	NA	NA	NA	NA	NA	NA	NA
PABPC5	NA	NA	NA	NA	NA	NA	NA	NA	NA	NA	NA	NA	NA	NA
PAIP2B	NA	NA	NA	NA	NA	NA	NA	NA	NA	NA	NA	NA	NA	NA
PARP6	NA	NA	NA	NA	NA	NA	NA	NA	NA	NA	NA	NA	NA	NA
PARVB	NA	NA	NA	NA	NA	NA	NA	NA	NA	NA	NA	NA	NA	NA
PCDH17	NA	NA	NA	NA	NA	NA	NA	NA	NA	NA	NA	NA	NA	NA
PCDH20	NA	NA	NA	NA	NA	NA	NA	NA	NA	NA	NA	NA	NA	NA
PCDH8	NA	NA	NA	NA	NA	NA	NA	NA	NA	NA	NA	NA	NA	NA
PCDHAC1	NA	NA	NA	NA	NA	NA	NA	NA	NA	NA	NA	NA	NA	NA
PCDHAC2	NA	NA	NA	NA	NA	NA	NA	NA	NA	NA	NA	NA	NA	NA
PCDHB11	NA	NA	NA	NA	NA	NA	NA	NA	NA	NA	NA	NA	NA	NA
PCDHB15	NA	NA	NA	NA	NA	NA	NA	NA	NA	NA	NA	NA	NA	NA
PCDHB8	NA	NA	NA	NA	NA	NA	NA	NA	NA	NA	NA	NA	NA	NA
PCP4L1	NA	NA	NA	NA	NA	NA	NA	NA	NA	NA	NA	NA	NA	NA
PCSK1	NA	NA	NA	NA	NA	NA	NA	NA	NA	NA	NA	NA	NA	NA
PCSK1N	NA	NA	NA	NA	NA	NA	NA	NA	NA	NA	NA	NA	NA	NA
PDLIM4	NA	NA	NA	NA	NA	NA	NA	NA	NA	NA	NA	NA	NA	NA
PDZD3	NA	NA	NA	NA	NA	NA	NA	NA	NA	NA	NA	NA	NA	NA
PEX6	NA	NA	NA	NA	NA	NA	NA	NA	NA	NA	NA	NA	NA	NA
PF4	NA	NA	NA	NA	NA	NA	NA	NA	NA	NA	NA	NA	NA	NA
PFN2	NA	NA	NA	NA	NA	NA	NA	NA	NA	NA	NA	NA	NA	NA
PGC	NA	NA	NA	NA	NA	NA	NA	NA	NA	NA	NA	NA	NA	NA
PHF11	NA	NA	NA	NA	NA	NA	NA	NA	NA	NA	NA	NA	NA	NA
PHLDA3	NA	NA	NA	NA	NA	NA	NA	NA	NA	NA	NA	NA	NA	NA
PHYHIPL	NA	NA	NA	NA	NA	NA	NA	NA	NA	NA	NA	NA	NA	NA
PIGR	NA	NA	NA	NA	NA	NA	NA	NA	NA	NA	NA	NA	NA	NA
PIPOX	NA	NA	NA	NA	NA	NA	NA	NA	NA	NA	NA	NA	NA	NA
PKD2L2	NA	NA	NA	NA	NA	NA	NA	NA	NA	NA	NA	NA	NA	NA
PKIA	NA	NA	NA	NA	NA	NA	NA	NA	NA	NA	NA	NA	NA	NA
PLA2G12B	NA	NA	NA	NA	NA	NA	NA	NA	NA	NA	NA	NA	NA	NA
PLA2G16	NA	NA	NA	NA	NA	NA	NA	NA	NA	NA	NA	NA	NA	NA
PLA2G3	NA	NA	NA	NA	NA	NA	NA	NA	NA	NA	NA	NA	NA	NA
PLBD1	NA	NA	NA	NA	NA	NA	NA	NA	NA	NA	NA	NA	NA	NA
PLSCR2	NA	NA	NA	NA	NA	NA	NA	NA	NA	NA	NA	NA	NA	NA
PLTP	NA	NA	NA	NA	NA	NA	NA	NA	NA	NA	NA	NA	NA	NA
PM20D2	NA	NA	NA	NA	NA	NA	NA	NA	NA	NA	NA	NA	NA	NA
PNPLA3	NA	NA	NA	NA	NA	NA	NA	NA	NA	NA	NA	NA	NA	NA
PNPLA4	NA	NA	NA	NA	NA	NA	NA	NA	NA	NA	NA	NA	NA	NA
PON3	NA	NA	NA	NA	NA	NA	NA	NA	NA	NA	NA	NA	NA	NA
PPBP	NA	NA	NA	NA	NA	NA	NA	NA	NA	NA	NA	NA	NA	NA
PPIE	NA	NA	NA	NA	NA	NA	NA	NA	NA	NA	NA	NA	NA	NA
PPP1R14A	NA	NA	NA	NA	NA	NA	NA	NA	NA	NA	NA	NA	NA	NA
PRKCDBP	NA	NA	NA	NA	NA	NA	NA	NA	NA	NA	NA	NA	NA	NA
PRMT6	NA	NA	NA	NA	NA	NA	NA	NA	NA	NA	NA	NA	NA	NA
PROCR	NA	NA	NA	NA	NA	NA	NA	NA	NA	NA	NA	NA	NA	NA
PRR15	NA	NA	NA	NA	NA	NA	NA	NA	NA	NA	NA	NA	NA	NA
PSMA8	NA	NA	NA	NA	NA	NA	NA	NA	NA	NA	NA	NA	NA	NA
PSTPIP2	NA	NA	NA	NA	NA	NA	NA	NA	NA	NA	NA	NA	NA	NA
PTF1A	NA	NA	NA	NA	NA	NA	NA	NA	NA	NA	NA	NA	NA	NA
PTGDR	NA	NA	NA	NA	NA	NA	NA	NA	NA	NA	NA	NA	NA	NA
ZFP28	NA	NA	NA	NA	NA	NA	NA	NA	NA	NA	NA	NA	NA	NA
ZFP3	NA	NA	NA	NA	NA	NA	NA	NA	NA	NA	NA	NA	NA	NA
ZFP30	NA	NA	NA	NA	NA	NA	NA	NA	NA	NA	NA	NA	NA	NA
ZFP37	NA	NA	NA	NA	NA	NA	NA	NA	NA	NA	NA	NA	NA	NA
ZFP82	NA	NA	NA	NA	NA	NA	NA	NA	NA	NA	NA	NA	NA	NA
ZG16B	NA	NA	NA	NA	NA	NA	NA	NA	NA	NA	NA	NA	NA	NA
ZNF10	NA	NA	NA	NA	NA	NA	NA	NA	NA	NA	NA	NA	NA	NA
ZNF134	NA	NA	NA	NA	NA	NA	NA	NA	NA	NA	NA	NA	NA	NA
ZNF135	NA	NA	NA	NA	NA	NA	NA	NA	NA	NA	NA	NA	NA	NA
ZNF14	NA	NA	NA	NA	NA	NA	NA	NA	NA	NA	NA	NA	NA	NA
ZNF141	NA	NA	NA	NA	NA	NA	NA	NA	NA	NA	NA	NA	NA	NA
ZNF154	NA	NA	NA	NA	NA	NA	NA	NA	NA	NA	NA	NA	NA	NA
ZNF155	NA	NA	NA	NA	NA	NA	NA	NA	NA	NA	NA	NA	NA	NA
ZNF175	NA	NA	NA	NA	NA	NA	NA	NA	NA	NA	NA	NA	NA	NA
ZNF208	NA	NA	NA	NA	NA	NA	NA	NA	NA	NA	NA	NA	NA	NA
ZNF211	NA	NA	NA	NA	NA	NA	NA	NA	NA	NA	NA	NA	NA	NA
ZNF215	NA	NA	NA	NA	NA	NA	NA	NA	NA	NA	NA	NA	NA	NA
ZNF229	NA	NA	NA	NA	NA	NA	NA	NA	NA	NA	NA	NA	NA	NA
ZNF234	NA	NA	NA	NA	NA	NA	NA	NA	NA	NA	NA	NA	NA	NA
ZNF253	NA	NA	NA	NA	NA	NA	NA	NA	NA	NA	NA	NA	NA	NA
ZNF254	NA	NA	NA	NA	NA	NA	NA	NA	NA	NA	NA	NA	NA	NA
ZNF256	NA	NA	NA	NA	NA	NA	NA	NA	NA	NA	NA	NA	NA	NA
ZNF257	NA	NA	NA	NA	NA	NA	NA	NA	NA	NA	NA	NA	NA	NA
ZNF264	NA	NA	NA	NA	NA	NA	NA	NA	NA	NA	NA	NA	NA	NA
ZNF266	NA	NA	NA	NA	NA	NA	NA	NA	NA	NA	NA	NA	NA	NA
ZNF268	NA	NA	NA	NA	NA	NA	NA	NA	NA	NA	NA	NA	NA	NA
ZNF280A	NA	NA	NA	NA	NA	NA	NA	NA	NA	NA	NA	NA	NA	NA
ZNF284	NA	NA	NA	NA	NA	NA	NA	NA	NA	NA	NA	NA	NA	NA
ZNF287	NA	NA	NA	NA	NA	NA	NA	NA	NA	NA	NA	NA	NA	NA
ZNF300	NA	NA	NA	NA	NA	NA	NA	NA	NA	NA	NA	NA	NA	NA
ZNF304	NA	NA	NA	NA	NA	NA	NA	NA	NA	NA	NA	NA	NA	NA
ZNF32	NA	NA	NA	NA	NA	NA	NA	NA	NA	NA	NA	NA	NA	NA
ZNF329	NA	NA	NA	NA	NA	NA	NA	NA	NA	NA	NA	NA	NA	NA
ZNF331	NA	NA	NA	NA	NA	NA	NA	NA	NA	NA	NA	NA	NA	NA
ZNF334	NA	NA	NA	NA	NA	NA	NA	NA	NA	NA	NA	NA	NA	NA
ZNF345	NA	NA	NA	NA	NA	NA	NA	NA	NA	NA	NA	NA	NA	NA
ZNF347	NA	NA	NA	NA	NA	NA	NA	NA	NA	NA	NA	NA	NA	NA
ZNF350	NA	NA	NA	NA	NA	NA	NA	NA	NA	NA	NA	NA	NA	NA
ZNF354C	NA	NA	NA	NA	NA	NA	NA	NA	NA	NA	NA	NA	NA	NA
ZNF415	NA	NA	NA	NA	NA	NA	NA	NA	NA	NA	NA	NA	NA	NA
ZNF418	NA	NA	NA	NA	NA	NA	NA	NA	NA	NA	NA	NA	NA	NA
ZNF419	NA	NA	NA	NA	NA	NA	NA	NA	NA	NA	NA	NA	NA	NA
ZNF420	NA	NA	NA	NA	NA	NA	NA	NA	NA	NA	NA	NA	NA	NA
ZNF426	NA	NA	NA	NA	NA	NA	NA	NA	NA	NA	NA	NA	NA	NA
ZNF429	NA	NA	NA	NA	NA	NA	NA	NA	NA	NA	NA	NA	NA	NA
ZNF43	NA	NA	NA	NA	NA	NA	NA	NA	NA	NA	NA	NA	NA	NA
ZNF433	NA	NA	NA	NA	NA	NA	NA	NA	NA	NA	NA	NA	NA	NA
ZNF454	NA	NA	NA	NA	NA	NA	NA	NA	NA	NA	NA	NA	NA	NA
ZNF461	NA	NA	NA	NA	NA	NA	NA	NA	NA	NA	NA	NA	NA	NA
ZNF470	NA	NA	NA	NA	NA	NA	NA	NA	NA	NA	NA	NA	NA	NA
ZNF471	NA	NA	NA	NA	NA	NA	NA	NA	NA	NA	NA	NA	NA	NA
ZNF480	NA	NA	NA	NA	NA	NA	NA	NA	NA	NA	NA	NA	NA	NA
ZNF486	NA	NA	NA	NA	NA	NA	NA	NA	NA	NA	NA	NA	NA	NA
ZNF492	NA	NA	NA	NA	NA	NA	NA	NA	NA	NA	NA	NA	NA	NA
ZNF501	NA	NA	NA	NA	NA	NA	NA	NA	NA	NA	NA	NA	NA	NA
ZNF506	NA	NA	NA	NA	NA	NA	NA	NA	NA	NA	NA	NA	NA	NA
ZNF512	NA	NA	NA	NA	NA	NA	NA	NA	NA	NA	NA	NA	NA	NA
ZNF518B	NA	NA	NA	NA	NA	NA	NA	NA	NA	NA	NA	NA	NA	NA
ZNF525	NA	NA	NA	NA	NA	NA	NA	NA	NA	NA	NA	NA	NA	NA
ZNF528	NA	NA	NA	NA	NA	NA	NA	NA	NA	NA	NA	NA	NA	NA
ZNF529	NA	NA	NA	NA	NA	NA	NA	NA	NA	NA	NA	NA	NA	NA
ZNF530	NA	NA	NA	NA	NA	NA	NA	NA	NA	NA	NA	NA	NA	NA
ZNF543	NA	NA	NA	NA	NA	NA	NA	NA	NA	NA	NA	NA	NA	NA
ZNF544	NA	NA	NA	NA	NA	NA	NA	NA	NA	NA	NA	NA	NA	NA
ZNF547	NA	NA	NA	NA	NA	NA	NA	NA	NA	NA	NA	NA	NA	NA
ZNF548	NA	NA	NA	NA	NA	NA	NA	NA	NA	NA	NA	NA	NA	NA
ZNF549	NA	NA	NA	NA	NA	NA	NA	NA	NA	NA	NA	NA	NA	NA
ZNF551	NA	NA	NA	NA	NA	NA	NA	NA	NA	NA	NA	NA	NA	NA
ZNF556	NA	NA	NA	NA	NA	NA	NA	NA	NA	NA	NA	NA	NA	NA
TAP1	NA	NA	NA	NA	NA	NA	NA	NA	NA	NA	NA	NA	NA	NA
TBX18	NA	NA	NA	NA	NA	NA	NA	NA	NA	NA	NA	NA	NA	NA
TBX20	NA	NA	NA	NA	NA	NA	NA	NA	NA	NA	NA	NA	NA	NA
TBX3	NA	NA	NA	NA	NA	NA	NA	NA	NA	NA	NA	NA	NA	NA
TCN1	NA	NA	NA	NA	NA	NA	NA	NA	NA	NA	NA	NA	NA	NA
TEK	NA	NA	NA	NA	NA	NA	NA	NA	NA	NA	NA	NA	NA	NA
TFAP2C	NA	NA	NA	NA	NA	NA	NA	NA	NA	NA	NA	NA	NA	NA
TGFBI	NA	NA	NA	NA	NA	NA	NA	NA	NA	NA	NA	NA	NA	NA
THUMPD3	NA	NA	NA	NA	NA	NA	NA	NA	NA	NA	NA	NA	NA	NA
TMBIM1	NA	NA	NA	NA	NA	NA	NA	NA	NA	NA	NA	NA	NA	NA
TMCO1	NA	NA	NA	NA	NA	NA	NA	NA	NA	NA	NA	NA	NA	NA
TMEM106A	NA	NA	NA	NA	NA	NA	NA	NA	NA	NA	NA	NA	NA	NA
TMEM150C	NA	NA	NA	NA	NA	NA	NA	NA	NA	NA	NA	NA	NA	NA
TMEM154	NA	NA	NA	NA	NA	NA	NA	NA	NA	NA	NA	NA	NA	NA
TMEM171	NA	NA	NA	NA	NA	NA	NA	NA	NA	NA	NA	NA	NA	NA
TMEM173	NA	NA	NA	NA	NA	NA	NA	NA	NA	NA	NA	NA	NA	NA
TMEM176B	NA	NA	NA	NA	NA	NA	NA	NA	NA	NA	NA	NA	NA	NA
TMEM220	NA	NA	NA	NA	NA	NA	NA	NA	NA	NA	NA	NA	NA	NA
TMEM25	NA	NA	NA	NA	NA	NA	NA	NA	NA	NA	NA	NA	NA	NA
TMEM35	NA	NA	NA	NA	NA	NA	NA	NA	NA	NA	NA	NA	NA	NA
TMEM37	NA	NA	NA	NA	NA	NA	NA	NA	NA	NA	NA	NA	NA	NA
TMPRSS5	NA	NA	NA	NA	NA	NA	NA	NA	NA	NA	NA	NA	NA	NA
TNNC2	NA	NA	NA	NA	NA	NA	NA	NA	NA	NA	NA	NA	NA	NA
TOB1	NA	NA	NA	NA	NA	NA	NA	NA	NA	NA	NA	NA	NA	NA
TOMM40L	NA	NA	NA	NA	NA	NA	NA	NA	NA	NA	NA	NA	NA	NA
TRAM1L1	NA	NA	NA	NA	NA	NA	NA	NA	NA	NA	NA	NA	NA	NA
TRIM29	NA	NA	NA	NA	NA	NA	NA	NA	NA	NA	NA	NA	NA	NA
TRIM31	NA	NA	NA	NA	NA	NA	NA	NA	NA	NA	NA	NA	NA	NA
TRIM58	NA	NA	NA	NA	NA	NA	NA	NA	NA	NA	NA	NA	NA	NA
TRMT12	NA	NA	NA	NA	NA	NA	NA	NA	NA	NA	NA	NA	NA	NA
TRPM4	NA	NA	NA	NA	NA	NA	NA	NA	NA	NA	NA	NA	NA	NA
TTC14	NA	NA	NA	NA	NA	NA	NA	NA	NA	NA	NA	NA	NA	NA
TTPA	NA	NA	NA	NA	NA	NA	NA	NA	NA	NA	NA	NA	NA	NA
TUSC1	NA	NA	NA	NA	NA	NA	NA	NA	NA	NA	NA	NA	NA	NA
TWIST1	NA	NA	NA	NA	NA	NA	NA	NA	NA	NA	NA	NA	NA	NA
UBXN10	NA	NA	NA	NA	NA	NA	NA	NA	NA	NA	NA	NA	NA	NA
UGT2B10	NA	NA	NA	NA	NA	NA	NA	NA	NA	NA	NA	NA	NA	NA
UGT2B7	NA	NA	NA	NA	NA	NA	NA	NA	NA	NA	NA	NA	NA	NA
UNC5C	NA	NA	NA	NA	NA	NA	NA	NA	NA	NA	NA	NA	NA	NA
UPK3A	NA	NA	NA	NA	NA	NA	NA	NA	NA	NA	NA	NA	NA	NA
VANGL2	NA	NA	NA	NA	NA	NA	NA	NA	NA	NA	NA	NA	NA	NA
VCX	NA	NA	NA	NA	NA	NA	NA	NA	NA	NA	NA	NA	NA	NA
VENTX	NA	NA	NA	NA	NA	NA	NA	NA	NA	NA	NA	NA	NA	NA
VLDLR	NA	NA	NA	NA	NA	NA	NA	NA	NA	NA	NA	NA	NA	NA
VWDE	NA	NA	NA	NA	NA	NA	NA	NA	NA	NA	NA	NA	NA	NA
WBP2NL	NA	NA	NA	NA	NA	NA	NA	NA	NA	NA	NA	NA	NA	NA
WDR17	NA	NA	NA	NA	NA	NA	NA	NA	NA	NA	NA	NA	NA	NA
WDR35	NA	NA	NA	NA	NA	NA	NA	NA	NA	NA	NA	NA	NA	NA
WFDC2	NA	NA	NA	NA	NA	NA	NA	NA	NA	NA	NA	NA	NA	NA
WIF1	NA	NA	NA	NA	NA	NA	NA	NA	NA	NA	NA	NA	NA	NA
XKRX	NA	NA	NA	NA	NA	NA	NA	NA	NA	NA	NA	NA	NA	NA
YPEL3	NA	NA	NA	NA	NA	NA	NA	NA	NA	NA	NA	NA	NA	NA
ZSCAN12	NA	NA	NA	NA	NA	NA	NA	NA	NA	NA	NA	NA	NA	NA
ZSCAN18	NA	NA	NA	NA	NA	NA	NA	NA	NA	NA	NA	NA	NA	NA
ZSCAN23	NA	NA	NA	NA	NA	NA	NA	NA	NA	NA	NA	NA	NA	NA
ZNF614	NA	NA	NA	NA	NA	NA	NA	NA	NA	NA	NA	NA	NA	NA
ZNF615	NA	NA	NA	NA	NA	NA	NA	NA	NA	NA	NA	NA	NA	NA
ZNF625	NA	NA	NA	NA	NA	NA	NA	NA	NA	NA	NA	NA	NA	NA
ZNF626	NA	NA	NA	NA	NA	NA	NA	NA	NA	NA	NA	NA	NA	NA
ZNF649	NA	NA	NA	NA	NA	NA	NA	NA	NA	NA	NA	NA	NA	NA
ZNF655	NA	NA	NA	NA	NA	NA	NA	NA	NA	NA	NA	NA	NA	NA
ZNF660	NA	NA	NA	NA	NA	NA	NA	NA	NA	NA	NA	NA	NA	NA
ZNF662	NA	NA	NA	NA	NA	NA	NA	NA	NA	NA	NA	NA	NA	NA
ZNF665	NA	NA	NA	NA	NA	NA	NA	NA	NA	NA	NA	NA	NA	NA
ZNF671	NA	NA	NA	NA	NA	NA	NA	NA	NA	NA	NA	NA	NA	NA
ZNF677	NA	NA	NA	NA	NA	NA	NA	NA	NA	NA	NA	NA	NA	NA
ZNF681	NA	NA	NA	NA	NA	NA	NA	NA	NA	NA	NA	NA	NA	NA
ZNF682	NA	NA	NA	NA	NA	NA	NA	NA	NA	NA	NA	NA	NA	NA
ZNF69	NA	NA	NA	NA	NA	NA	NA	NA	NA	NA	NA	NA	NA	NA
ZNF701	NA	NA	NA	NA	NA	NA	NA	NA	NA	NA	NA	NA	NA	NA
ZNF714	NA	NA	NA	NA	NA	NA	NA	NA	NA	NA	NA	NA	NA	NA
ZNF737	NA	NA	NA	NA	NA	NA	NA	NA	NA	NA	NA	NA	NA	NA
ZNF75A	NA	NA	NA	NA	NA	NA	NA	NA	NA	NA	NA	NA	NA	NA
ZNF772	NA	NA	NA	NA	NA	NA	NA	NA	NA	NA	NA	NA	NA	NA
ZNF773	NA	NA	NA	NA	NA	NA	NA	NA	NA	NA	NA	NA	NA	NA
ZNF785	NA	NA	NA	NA	NA	NA	NA	NA	NA	NA	NA	NA	NA	NA
ZNF788	NA	NA	NA	NA	NA	NA	NA	NA	NA	NA	NA	NA	NA	NA
ZNF790	NA	NA	NA	NA	NA	NA	NA	NA	NA	NA	NA	NA	NA	NA
ZNF793	NA	NA	NA	NA	NA	NA	NA	NA	NA	NA	NA	NA	NA	NA
ZNF813	NA	NA	NA	NA	NA	NA	NA	NA	NA	NA	NA	NA	NA	NA
ZNF814	NA	NA	NA	NA	NA	NA	NA	NA	NA	NA	NA	NA	NA	NA
ZNF559	NA	NA	NA	NA	NA	NA	NA	NA	NA	NA	NA	NA	NA	NA
ZNF568	NA	NA	NA	NA	NA	NA	NA	NA	NA	NA	NA	NA	NA	NA
ZNF569	NA	NA	NA	NA	NA	NA	NA	NA	NA	NA	NA	NA	NA	NA
ZNF570	NA	NA	NA	NA	NA	NA	NA	NA	NA	NA	NA	NA	NA	NA
ZNF572	NA	NA	NA	NA	NA	NA	NA	NA	NA	NA	NA	NA	NA	NA
ZNF577	NA	NA	NA	NA	NA	NA	NA	NA	NA	NA	NA	NA	NA	NA
ZNF582	NA	NA	NA	NA	NA	NA	NA	NA	NA	NA	NA	NA	NA	NA
ZNF583	NA	NA	NA	NA	NA	NA	NA	NA	NA	NA	NA	NA	NA	NA
ZNF585B	NA	NA	NA	NA	NA	NA	NA	NA	NA	NA	NA	NA	NA	NA
ZNF586	NA	NA	NA	NA	NA	NA	NA	NA	NA	NA	NA	NA	NA	NA
ZNF599	NA	NA	NA	NA	NA	NA	NA	NA	NA	NA	NA	NA	NA	NA
ZNF606	NA	NA	NA	NA	NA	NA	NA	NA	NA	NA	NA	NA	NA	NA
ZNF607	NA	NA	NA	NA	NA	NA	NA	NA	NA	NA	NA	NA	NA	NA
ZNF610	NA	NA	NA	NA	NA	NA	NA	NA	NA	NA	NA	NA	NA	NA
ZNF829	NA	NA	NA	NA	NA	NA	NA	NA	NA	NA	NA	NA	NA	NA
ZNF83	NA	NA	NA	NA	NA	NA	NA	NA	NA	NA	NA	NA	NA	NA
ZNF841	NA	NA	NA	NA	NA	NA	NA	NA	NA	NA	NA	NA	NA	NA
ZNF844	NA	NA	NA	NA	NA	NA	NA	NA	NA	NA	NA	NA	NA	NA
ZNF845	NA	NA	NA	NA	NA	NA	NA	NA	NA	NA	NA	NA	NA	NA
ZNF85	NA	NA	NA	NA	NA	NA	NA	NA	NA	NA	NA	NA	NA	NA
ZNF879	NA	NA	NA	NA	NA	NA	NA	NA	NA	NA	NA	NA	NA	NA
ZNF880	NA	NA	NA	NA	NA	NA	NA	NA	NA	NA	NA	NA	NA	NA
ZNF90	NA	NA	NA	NA	NA	NA	NA	NA	NA	NA	NA	NA	NA	NA
ZNF93	NA	NA	NA	NA	NA	NA	NA	NA	NA	NA	NA	NA	NA	NA
ZNF98	NA	NA	NA	NA	NA	NA	NA	NA	NA	NA	NA	NA	NA	NA
ZP2	NA	NA	NA	NA	NA	NA	NA	NA	NA	NA	NA	NA	NA	NA

## Sheet: S9
Table S9. The univariate Cox regression of 69 methylation driven genes.
ID	Overal survival					Disease-free suvival
	HR	HR.95L	HR.95H	Pval		HR	HR.95L	HR.95H	Pval
TBX18	4.30752	1.42204	13.0479	0.00980474		0.579456	0.118684	2.82909	0.5
GREB1L	3.72802	1.27241	10.9227	0.0164303		0.558356	0.198176	1.57315	0.270172
CNNM1	6.32033	1.06018	37.6792	0.0429584		2.24565	0.918984	5.48751	0.0759585
ZNF334	3.12973	0.893415	10.9638	0.0744624		0.621646	0.119456	3.23504	0.572152
ZNF256	2.50964	0.845484	7.44932	0.097399		1.18251	0.193719	7.2184	0.85587
SMOC1	2.59861	0.820356	8.23153	0.104513		0.813103	0.309183	2.13833	0.674936
ZNF347	2.39664	0.827396	6.94212	0.107225		3.40899	0.818325	14.2013	0.0920717
HUNK	3.87924	0.71143	21.1524	0.117227		1.05069	0.243595	4.53187	0.94714
ZNF471	2.10865	0.741386	5.99743	0.161848		0.69445	0.151414	3.18504	0.638911
ZNF304	2.22941	0.701513	7.08505	0.174139		1.64715	0.405781	6.6861	0.485078
SLC7A4	2.91674	0.607747	13.9982	0.181006		0.387447	0.0803251	1.86885	0.237581
H2AFY2	2.436	0.654312	9.06918	0.184336		0.319116	0.025585	3.98028	0.375019
SDR42E1	2.02199	0.653793	6.25341	0.221614		0.628046	0.167395	2.35636	0.490526
ZNF813	2.39963	0.582011	9.89363	0.225867		0.698578	0.20193	2.41674	0.571078
NSUN7	3.35733	0.460202	24.4928	0.232273		1.2327	0.456209	3.3308	0.679971
ALG10B	3.01267	0.481029	18.8683	0.238736		1.0389	0.246789	4.3734	0.958503
ZNF549	1.9087	0.610116	5.97121	0.26663		1.35159	0.220134	8.29857	0.744893
DNAH14	2.14998	0.524178	8.81842	0.287791		0.318431	0.0495799	2.04514	0.227829
ZNF568	1.82383	0.600744	5.53708	0.288873		0.686288	0.245705	1.9169	0.472554
AQP5	1.7441	0.552663	5.50402	0.34281		0.930371	0.123981	6.98164	0.944047
ZNF529	1.78349	0.509599	6.24184	0.365346		1.11332	0.321946	3.84998	0.865342
ZNF528	1.58732	0.574738	4.38387	0.372698		1.13377	0.308349	4.16877	0.850106
ZFP3	1.94529	0.4444	8.51523	0.377058		1.01792	0.115958	8.93572	0.987212
SERP2	1.48542	0.600524	3.67423	0.391807		0.757416	0.218687	2.62328	0.661125
ZNF134	1.58316	0.549253	4.5633	0.394995		0.467491	0.0871445	2.50787	0.374977
LARP6	1.69669	0.500336	5.75362	0.396142		0.838181	0.324687	2.16377	0.715255
ZNF829	1.64705	0.510257	5.31646	0.40395		0.808828	0.247407	2.64424	0.725546
ADHFE1	2.10491	0.313023	14.1544	0.444006		2.16158	0.908367	5.14377	0.081388
EMB	1.61929	0.459186	5.71034	0.45351		0.874107	0.268347	2.84729	0.82329
ZFP82	1.46871	0.527192	4.09168	0.462152		0.645748	0.139263	2.99427	0.576317
OGDHL	1.56265	0.461166	5.29499	0.473435		3.32443	0.755826	14.6222	0.111937
ZNF141	1.57978	0.452461	5.51589	0.473486		2.34054	0.794252	6.8972	0.123024
ABCB1	1.6176	0.421111	6.21365	0.483662		0.478077	0.126217	1.81083	0.27744
ZNF737	0.667976	0.178678	2.49719	0.548682		1.49661	0.543241	4.12311	0.435503
C5orf52	1.64786	0.319651	8.49503	0.550558		0.533584	0.0863185	3.29839	0.499129
L3MBTL4	0.718178	0.241952	2.13174	0.550936		0.998259	0.163915	6.0795	0.998491
SPAG16	1.4562	0.402277	5.27127	0.56692		1.66903	0.511703	5.44389	0.395767
KHDRBS3	0.623916	0.115381	3.37378	0.583817		0.831735	0.35423	1.95292	0.672255
ECH1	0.49244	0.0377477	6.42415	0.588809		0.933519	0.205626	4.23807	0.928984
SLC30A2	1.3645	0.4213	4.4193	0.604234		0.768069	0.29682	1.9875	0.586457
ZNF681	0.786633	0.243944	2.53661	0.687867		0.679738	0.248906	1.8563	0.45136
ZNF470	0.796456	0.249689	2.54053	0.700575		1.9481	0.623757	6.08426	0.251109
ZNF345	0.771642	0.198814	2.99491	0.707916		1.33091	0.471048	3.76041	0.589589
RAB32	1.28865	0.321998	5.1572	0.720044		0.888294	0.30901	2.55353	0.825975
ZNF570	1.19558	0.447234	3.1961	0.721802		0.559994	0.206327	1.51988	0.25504
RNLS	1.1885	0.442643	3.19112	0.731833		0.990202	0.293737	3.33802	0.987329
ZNF662	1.1909	0.418986	3.38495	0.743064		1.40839	0.525291	3.77615	0.49616
ZNF93	0.795376	0.196145	3.22528	0.748575		0.646082	0.258551	1.61447	0.349865
ACSS3	1.18549	0.397538	3.53525	0.760188		0.647052	0.217378	1.92603	0.434091
SLC35D3	1.1996	0.278406	5.16885	0.807078		1.85665	0.691064	4.98818	0.219771
TNNC2	1.253	0.195766	8.01981	0.811784		0.747147	0.291394	1.91572	0.54401
VANGL2	1.17361	0.312886	4.40215	0.812392		0.511761	0.131403	1.99309	0.334185
ZFP28	1.11142	0.447708	2.75904	0.819876		0.893397	0.239508	3.33249	0.866719
GNG4	1.14144	0.339553	3.83707	0.830658		1.22222	0.416551	3.58614	0.71483
ZNF665	0.90673	0.367663	2.23618	0.831647		0.889497	0.326251	2.42514	0.819004
LAPTM4B	1.21411	0.182792	8.06411	0.840834		0.972484	0.385604	2.45258	0.952859
DYRK1B	0.875539	0.191639	4.00007	0.863851		0.746651	0.155076	3.59494	0.715609
ADAM32	0.925839	0.326818	2.62279	0.884682		1.07868	0.351451	3.31073	0.894687
MLH1	1.10411	0.282564	4.31426	0.886745		0.624707	0.234631	1.66329	0.346382
ZNF682	0.921599	0.294424	2.88477	0.888473		0.882879	0.334734	2.32864	0.801244
CTTNBP2	1.10389	0.248233	4.909	0.896706		0.714101	0.304232	1.67616	0.439225
ZNF610	0.950078	0.34374	2.62596	0.921354		1.28647	0.457864	3.61462	0.632716
ZNF793	0.957243	0.380941	2.4054	0.925943		0.52978	0.174538	1.60806	0.262103
ZNF43	1.04271	0.39396	2.75976	0.932889		0.780492	0.238081	2.55867	0.682462
TMEM150C	1.07338	0.190784	6.03897	0.935965		0.516896	0.219251	1.21861	0.131522
ZNF599	0.942723	0.184099	4.82744	0.943573		1.02141	0.274819	3.79624	0.97477
ZNF606	0.970492	0.292131	3.22408	0.961001		0.711412	0.238818	2.11922	0.540934
ZNF547	1.0131	0.227424	4.51304	0.986375		1.41064	0.464191	4.2868	0.544074
ZNF844	0.993833	0.277927	3.55383	0.992408		1.00817	0.285552	3.55945	0.989912

## Sheet: S10
Table S10. The results of differential expression analysis. *Differentially expressed genes (DEGs) are marked in red.
Gene_ID	logFC	logCPM	LR	PValue	FDR
CUBN	-2.97418	1.79665	291.949	1.86991e-65	2.54532e-61
APOA1	-5.27897	4.00477	283.449	1.33057e-63	9.05587e-60
MGAM	-2.82519	2.35156	197.708	6.60651e-45	2.99759e-41
CYP3A4	-3.0324	2.2641	162.78	2.79454e-37	9.50981e-34
MEP1B	-2.80837	2.06804	148.756	3.24181e-34	8.8255e-31
IDO1	-1.84657	4.66591	124.12	7.93e-29	1.79905e-25
GNLY	-1.27428	2.90422	105.778	8.2475e-25	1.60379e-21
ENPEP	-1.33108	3.33457	105.37	1.01336e-24	1.71377e-21
COL2A1	2.56458	2.16702	105.149	1.13311e-24	1.71377e-21
NNAT	1.89512	2.68153	99.0158	2.50495e-23	3.40973e-20
KRT6A	-2.55667	3.70015	94.459	2.50221e-22	2.99229e-19
AADAC	-1.95251	0.583192	94.3545	2.63793e-22	2.99229e-19
PLIN1	-1.82814	1.82641	92.4888	6.7708e-22	7.08954e-19
MUC16	-2.32674	1.41274	89.6307	2.87042e-21	2.79087e-18
CREB3L3	-1.88731	2.07043	86.7822	1.21155e-20	1.09944e-17
SYNGR4	1.87001	0.108204	86.3655	1.49571e-20	1.27247e-17
KRT16	-2.11207	2.34183	84.0116	4.91884e-20	3.93854e-17
CIITA	-1.06091	4.67138	83.8271	5.39987e-20	4.0835e-17
GBP4	-1.09227	5.53583	81.997	1.36295e-19	9.76446e-17
RARRES3	-1.07701	5.33057	81.3481	1.89268e-19	1.28816e-16
PIWIL1	-1.70663	2.97935	80.4427	2.99256e-19	1.93975e-16
FMO1	-1.22311	0.420535	79.6047	4.57345e-19	2.82972e-16
HRASLS2	-1.27838	0.991802	76.0994	2.69744e-18	1.59642e-15
SECTM1	-1.04542	5.06292	74.3358	6.58983e-18	3.73753e-15
HSPA2	1.11554	5.13302	73.3873	1.06551e-17	5.80148e-15
SMC1B	-1.33075	-0.822493	73.2872	1.12092e-17	5.86843e-15
GZMA	-0.990489	2.75464	72.9128	1.35503e-17	6.83137e-15
GZMH	-1.08269	1.07074	72.6961	1.51229e-17	7.35191e-15
ALDOB	-1.66014	6.4877	71.0228	3.53122e-17	1.65748e-14
MAPK12	-0.881437	2.81196	69.7797	6.63131e-17	3.00885e-14
LAG3	-0.90753	2.33399	68.6784	1.15901e-16	5.08917e-14
CHGB	1.97257	2.99368	67.9846	1.64775e-16	7.00913e-14
ABCG2	-1.35055	2.81201	67.7387	1.8666e-16	7.69943e-14
PGC	-1.61705	1.62242	66.498	3.5025e-16	1.40224e-13
TCHH	1.51993	0.205605	64.9681	7.61208e-16	2.96045e-13
IFIT2	-0.789644	3.52091	64.8205	8.20399e-16	3.10202e-13
WARS	-0.643996	7.85697	64.1372	1.16052e-15	4.26945e-13
AIM2	-1.22958	1.65764	63.3504	1.73024e-15	6.19789e-13
FABP4	-1.85072	2.7503	62.9858	2.08207e-15	7.26696e-13
AIF1L	-0.846513	3.12618	62.6518	2.46679e-15	8.39447e-13
COLEC10	1.30928	-1.2262	62.0018	3.43136e-15	1.13921e-12
ZNF683	-1.22581	0.465016	61.8915	3.6291e-15	1.17617e-12
CD274	-0.869169	2.37802	61.8395	3.72619e-15	1.17955e-12
GBP5	-1.05821	3.96224	61.2755	4.96205e-15	1.53508e-12
GPAT2	-1.14742	1.51816	61.1425	5.30904e-15	1.60592e-12
HPSE	-0.618234	3.62241	60.4516	7.54099e-15	2.23148e-12
ULBP2	-1.04748	1.27827	59.7508	1.07659e-14	3.11799e-12
CCL5	-0.857624	4.47926	59.5555	1.18895e-14	3.37166e-12
IFIT3	-0.77405	4.92331	59.4486	1.25528e-14	3.48711e-12
HIST1H2BC	-1.19967	1.62239	58.9391	1.6263e-14	4.42745e-12
SAA1	-1.41996	4.0915	58.8685	1.6857e-14	4.49916e-12
CXCL10	-1.11825	4.99924	58.5458	1.98611e-14	5.19901e-12
HIST1H2BJ	-1.1085	1.65705	58.43	2.10654e-14	5.41023e-12
TRIB2	-0.692693	4.79771	58.1716	2.40228e-14	6.05552e-12
HLA-DMA	-0.736182	5.85248	58.119	2.46736e-14	6.10649e-12
TCAP	-1.11474	0.730796	57.9079	2.74675e-14	6.67657e-12
HIST1H1B	-2.06953	2.23897	57.531	3.32688e-14	7.94483e-12
ELOVL3	-0.985656	-1.51545	57.3998	3.55652e-14	8.34678e-12
LYG1	-0.772186	-0.051521	56.9051	4.57357e-14	1.05518e-11
SLC5A11	-1.24329	-0.914025	56.6826	5.12159e-14	1.16192e-11
TGM1	-0.813102	0.330717	56.1067	6.86433e-14	1.53176e-11
STAT1	-0.539137	8.01205	55.4588	9.54403e-14	2.09538e-11
FRZB	0.880418	4.32949	55.2147	1.08058e-13	2.33473e-11
GBP1	-0.693651	5.77993	54.9168	1.25743e-13	2.67439e-11
TNNT1	-1.47665	2.34129	54.3677	1.6627e-13	3.48194e-11
PARP14	-0.489223	6.73769	54.2415	1.773e-13	3.65669e-11
NAPSA	-0.845952	0.63984	54.0461	1.95844e-13	3.97885e-11
TRIM7	-1.17556	3.04252	53.9676	2.0382e-13	4.08e-11
MUC6	-2.03506	4.30308	53.8765	2.13497e-13	4.21177e-11
SLC2A5	-0.844287	2.80667	53.7953	2.22504e-13	4.32675e-11
ABCG5	-1.17894	0.39973	52.998	3.33884e-13	6.40117e-11
WNT10B	-0.927809	-0.0281922	52.6826	3.92053e-13	7.32196e-11
HLA-DOA	-0.906712	4.13156	52.6795	3.9267e-13	7.32196e-11
CP	-1.2649	2.39262	52.604	4.08057e-13	7.50604e-11
ZBED2	-1.10226	0.431176	52.5752	4.14085e-13	7.51537e-11
HOXC4	-1.18255	0.170104	52.3404	4.66677e-13	8.35843e-11
CACNA2D2	0.986619	2.9929	51.9906	5.57669e-13	9.85842e-11
FAM83A	-1.27734	1.64094	51.4332	7.40741e-13	1.29269e-10
RAET1E	-0.809968	-0.265154	51.3323	7.79811e-13	1.34364e-10
OAS2	-0.824186	5.62769	51.2639	8.07449e-13	1.37387e-10
SH2D1B	-0.859112	-1.01725	51.2233	8.24331e-13	1.38528e-10
CALML3	1.38124	0.362157	50.6974	1.0776e-12	1.78882e-10
NKG7	-0.826312	2.63134	49.5437	1.94006e-12	3.1817e-10
HIST1H2BG	-1.16445	1.85916	49.4772	2.00695e-12	3.25221e-10
CRTAM	-0.937918	-0.440049	49.3589	2.13164e-12	3.41364e-10
PCDH19	1.27998	2.55815	49.2869	2.2113e-12	3.50003e-10
ACOXL	-0.849188	-0.554081	48.7195	2.95311e-12	4.62044e-10
MYBPC3	1.13382	-0.694531	48.5691	3.18849e-12	4.93202e-10
UMODL1	1.08267	0.833089	48.4086	3.46043e-12	5.29251e-10
CCL8	-1.08112	1.1067	48.3032	3.65155e-12	5.52277e-10
FASLG	-0.816807	-0.0461555	48.0485	4.15816e-12	6.21988e-10
FLVCR2	-0.59734	2.83023	47.848	4.60578e-12	6.81455e-10
HIST1H2AD	-1.3263	0.649592	47.735	4.879e-12	7.14117e-10
TBX21	-0.794233	-0.354834	47.098	6.75255e-12	9.77827e-10
NXPH4	-1.39557	3.10783	46.8922	7.49993e-12	1.07462e-09
APOBEC3G	-0.662771	3.17725	46.8679	7.59367e-12	1.07672e-09
TP63	-1.1778	-0.272639	46.6643	8.42518e-12	1.17568e-09
HIST1H4H	-1.12209	0.99173	46.6552	8.46433e-12	1.17568e-09
SLC7A9	-1.63908	1.59253	46.4547	9.37626e-12	1.28919e-09
CD7	-0.81776	3.18017	46.2644	1.03323e-11	1.40643e-09
KRT5	-1.94645	3.7122	46.2085	1.06315e-11	1.43283e-09
MYCN	1.06929	2.29976	45.5873	1.45983e-11	1.94815e-09
PDCD1	-0.757531	1.16897	45.453	1.5635e-11	2.06625e-09
MX1	-0.748799	6.38188	45.4335	1.57911e-11	2.06682e-09
MIOX	-1.20085	-0.889327	44.9862	1.98433e-11	2.57244e-09
CX3CL1	-0.656055	5.03692	44.8522	2.12487e-11	2.72865e-09
APOL3	-0.604393	4.51504	44.4137	2.65821e-11	3.38164e-09
PLA2G4D	1.02382	0.520987	44.2726	2.85692e-11	3.60077e-09
AQP8	-1.83734	5.47629	44.0574	3.18892e-11	3.98235e-09
MT2A	-0.699942	6.27887	43.9956	3.29121e-11	4.07272e-09
RARRES1	-0.845761	5.00351	43.9769	3.32281e-11	4.07478e-09
LAP3	-0.34437	6.99555	43.9293	3.40446e-11	4.13764e-09
CCL24	0.835453	5.46093	43.5804	4.06901e-11	4.90154e-09
PRSS2	2.08972	6.00673	43.5267	4.18212e-11	4.99359e-09
TNFAIP2	-0.589867	5.7189	43.3729	4.52405e-11	5.3549e-09
EPHA7	1.31863	2.04036	43.3348	4.61316e-11	5.4133e-09
HOMER2	-1.01117	1.44984	43.3144	4.66136e-11	5.42311e-09
CTNNA2	1.62386	1.8474	43.2814	4.74062e-11	5.46858e-09
NKX3-1	-0.803773	0.714571	43.1146	5.16262e-11	5.88288e-09
FAT2	-0.851946	-0.474284	43.1057	5.1862e-11	5.88288e-09
CCDC141	-1.10043	-0.919179	43.0497	5.33669e-11	6.00356e-09
CXCL9	-0.954038	5.35874	42.5181	7.00318e-11	7.81371e-09
UBASH3B	-0.654676	2.99897	42.236	8.08963e-11	8.95252e-09
CTSW	-0.79955	1.74805	42.0802	8.7605e-11	9.61677e-09
RHBDL3	1.0958	0.417894	42.0611	8.84635e-11	9.63333e-09
LIPC	1.40669	0.797127	42.0303	8.98695e-11	9.70876e-09
BATF3	-0.559235	1.18213	41.6986	1.06484e-10	1.1413e-08
UPB1	-0.960704	-1.48488	41.5958	1.12231e-10	1.19351e-08
WFDC2	1.0701	5.96999	41.5336	1.15861e-10	1.22256e-08
TYMP	-0.673219	6.14995	41.3802	1.25322e-10	1.31222e-08
PMAIP1	-0.559771	4.12951	41.2788	1.31993e-10	1.37152e-08
CALB1	-1.82119	3.85139	41.1557	1.40571e-10	1.44421e-08
HSD17B1	-0.408446	1.08185	41.1482	1.41111e-10	1.44421e-08
ETV5	-0.602553	4.42377	41.115	1.43533e-10	1.45804e-08
MRO	-0.942941	-0.455711	41.0963	1.44907e-10	1.46109e-08
SGK1	-0.634845	5.77835	40.9785	1.53911e-10	1.54047e-08
TGFBI	0.636292	10.2157	40.9011	1.60128e-10	1.59099e-08
SLC43A3	-0.687069	4.28308	40.8138	1.67445e-10	1.65164e-08
HAPLN3	-0.637962	4.28455	40.7926	1.69276e-10	1.65769e-08
CD109	-0.902984	4.23454	40.3488	2.12433e-10	2.06545e-08
CD8A	-0.745668	3.07841	40.2903	2.18888e-10	2.11313e-08
PRDM8	-0.801649	1.99039	40.1109	2.39951e-10	2.30015e-08
EPHB6	-1.21482	3.32391	39.9236	2.64093e-10	2.51387e-08
AXIN2	0.646328	7.56743	39.903	2.66891e-10	2.52286e-08
WNT7B	-1.21369	1.31373	39.854	2.73667e-10	2.56907e-08
BIRC3	-0.616282	5.62871	39.8096	2.79968e-10	2.61023e-08
APOL2	-0.450909	5.43958	39.7304	2.91554e-10	2.69975e-08
SPINK1	0.82954	7.41873	39.686	2.98249e-10	2.74309e-08
XAF1	-0.637135	3.35033	39.6588	3.02436e-10	2.76293e-08
OAS3	-0.477203	6.98063	39.6353	3.06094e-10	2.7777e-08
ZNF850	-0.6069	2.31278	39.5454	3.20522e-10	2.88937e-08
UBE2L6	-0.512561	6.56642	39.4486	3.36806e-10	3.01619e-08
ESR2	-0.608613	-0.367392	39.1211	3.98309e-10	3.54365e-08
ITGAE	-0.327752	4.20026	38.8825	4.50088e-10	3.97831e-08
WNT8B	-0.804455	-1.57894	38.6056	5.18706e-10	4.55524e-08
EDA2R	0.856687	1.20468	38.2729	6.15094e-10	5.36709e-08
CCDC68	-0.596381	3.87906	38.1948	6.4022e-10	5.55075e-08
IRF1	-0.449173	7.08697	38.104	6.70738e-10	5.77854e-08
STAT2	-0.329252	6.26503	37.9855	7.12737e-10	6.10175e-08
SLC34A3	-0.979732	-0.12288	37.8322	7.70976e-10	6.55907e-08
HIST1H4E	-1.34799	1.31567	37.8152	7.77728e-10	6.57542e-08
SLA2	-0.569293	1.20886	37.5668	8.8336e-10	7.4224e-08
C14orf93	0.218903	3.78316	37.5385	8.96249e-10	7.4845e-08
PARP9	-0.384026	6.23477	37.4912	9.18243e-10	7.62142e-08
HLA-DRB1	-0.658067	8.14714	37.4626	9.31805e-10	7.68711e-08
SYT12	-0.838175	0.276394	37.4133	9.55662e-10	7.83643e-08
DPP4	-0.742043	5.66318	37.1712	1.082e-09	8.81926e-08
PNMT	-1.2412	0.0081543	37.0854	1.13066e-09	9.16102e-08
HSBP1L1	-0.349169	3.96551	36.9286	1.22538e-09	9.86973e-08
IFITM10	-0.574882	2.30273	36.8343	1.28607e-09	1.02976e-07
LFNG	0.440071	7.20325	36.8223	1.29399e-09	1.03005e-07
JAK2	-0.454367	4.26552	36.8005	1.30856e-09	1.03559e-07
JAKMIP1	-0.674568	-0.158347	36.7817	1.32124e-09	1.03958e-07
ANPEP	-1.16383	7.67607	36.7697	1.32942e-09	1.04e-07
OASL	-0.622258	4.17928	36.2676	1.71997e-09	1.33784e-07
HIST1H1C	-0.709277	4.60265	36.2176	1.76474e-09	1.36486e-07
ROBO2	0.809891	2.83026	35.902	2.07496e-09	1.59572e-07
SAMD9L	-0.601881	4.44615	35.7006	2.30092e-09	1.75955e-07
CXCL11	-0.933813	4.26864	35.6331	2.382e-09	1.81139e-07
MCM10	-0.38483	4.06118	35.5682	2.46273e-09	1.86237e-07
CNTF	-0.444606	-0.982058	35.4982	2.55281e-09	1.91447e-07
MB21D1	-0.51458	3.57195	35.4929	2.55976e-09	1.91447e-07
CXCL13	-0.960582	2.86263	35.4798	2.57704e-09	1.91686e-07
IRF7	-0.458772	4.97382	35.4602	2.60315e-09	1.92577e-07
IFI30	-0.505584	0.39098	35.3606	2.73968e-09	2.01581e-07
ITGA2B	-0.792072	-0.709043	35.2805	2.85474e-09	2.08918e-07
WIPF3	-0.935084	1.791	35.1143	3.10913e-09	2.26318e-07
CYP2D6	-0.78642	1.58458	35.086	3.15468e-09	2.28412e-07
CCDC109B	-0.413309	4.18566	35.0659	3.18737e-09	2.29558e-07
KCNRG	-0.594204	-0.725799	34.9916	3.31131e-09	2.37229e-07
RASD2	0.70524	3.59571	34.7116	3.82337e-09	2.7248e-07
APCDD1	0.88293	7.00396	34.5626	4.12763e-09	2.92632e-07
GJC2	0.918419	2.48265	34.5132	4.23369e-09	2.98596e-07
RHEBL1	-0.414653	1.36288	34.439	4.39825e-09	3.08603e-07
APOBEC3D	-0.490609	1.98765	34.3412	4.62489e-09	3.22841e-07
SYNGR3	-0.713898	1.97413	34.3175	4.68163e-09	3.25134e-07
LCK	-0.663854	4.18777	34.2952	4.73545e-09	3.27202e-07
VSIG10L	-0.552716	1.63262	34.2329	4.88949e-09	3.3614e-07
GCNT2	-0.793621	1.56243	34.1132	5.19984e-09	3.55679e-07
ISG15	-0.635222	5.98903	34.1026	5.22823e-09	3.55833e-07
DCBLD2	-0.584853	5.21699	34.0336	5.41674e-09	3.65806e-07
PRG4	-0.982541	0.431096	34.0294	5.4285e-09	3.65806e-07
HLA-DMB	-0.604124	5.01026	33.4406	7.34727e-09	4.92665e-07
TBC1D8	-0.338324	4.54017	33.3435	7.72369e-09	5.15367e-07
ETV7	-0.497899	4.09065	33.3011	7.89373e-09	5.24144e-07
MAPK11	-0.485172	2.41886	32.849	9.96024e-09	6.58149e-07
GPR18	-0.818058	0.08502	32.8125	1.01491e-08	6.6739e-07
C6orf52	-0.590048	-0.818318	32.6922	1.07972e-08	7.06594e-07
IL15RA	-0.305665	4.74707	32.5054	1.18859e-08	7.74118e-07
IFI44L	-0.831061	3.90168	32.4325	1.23408e-08	7.9992e-07
LCN15	1.71733	6.22999	32.1949	1.39457e-08	8.99666e-07
SIX4	-0.778703	1.11116	31.7993	1.70951e-08	1.09764e-06
PCSK1	1.31573	5.24791	31.7576	1.7466e-08	1.116e-06
ALPI	-1.07297	2.47707	31.7489	1.75451e-08	1.116e-06
NAALADL1	-0.751147	3.01568	31.7367	1.76557e-08	1.11781e-06
HERC6	-0.417746	4.33848	31.5727	1.92111e-08	1.21066e-06
PIK3AP1	-0.501276	5.02147	31.4945	2.00008e-08	1.25461e-06
MASTL	-0.28212	4.32024	31.4849	2.01e-08	1.25505e-06
HLA-DPA1	-0.641436	7.41488	31.3938	2.10652e-08	1.30674e-06
NUBPL	0.306445	4.40674	31.3775	2.12423e-08	1.30674e-06
FAM200A	0.300771	3.23355	31.3772	2.12459e-08	1.30674e-06
ASPHD2	-0.482737	3.42147	31.3712	2.13118e-08	1.30674e-06
PLK2	-0.48982	4.9643	31.1357	2.40604e-08	1.46866e-06
BST2	-0.700078	6.51441	31.062	2.49911e-08	1.51367e-06
LY6E	-0.613399	7.64363	31.0598	2.50202e-08	1.51367e-06
APOL6	-0.346029	6.64753	31	2.58023e-08	1.55407e-06
B3GNT4	-0.560977	0.676313	30.8919	2.72804e-08	1.63586e-06
KRT7	-0.951374	4.14183	30.8438	2.79649e-08	1.66955e-06
FAM179A	-0.543437	-0.708357	30.7961	2.86606e-08	1.70362e-06
MORC4	-0.375666	5.46594	30.6448	3.09861e-08	1.83384e-06
PLA2G2A	-1.0338	8.20279	30.6226	3.13415e-08	1.84684e-06
C10orf12	-0.395799	2.7358	30.6018	3.16792e-08	1.85869e-06
PLLP	-0.546447	4.30399	30.5868	3.19253e-08	1.8651e-06
KCNIP2	-0.539651	0.653979	30.5554	3.24469e-08	1.88746e-06
DBH	1.06461	-0.420356	30.3471	3.61255e-08	2.09251e-06
CHST6	-0.734025	2.03364	30.2854	3.72918e-08	2.15091e-06
XIRP1	-0.834254	-0.104437	30.2601	3.77828e-08	2.17004e-06
RNF125	-0.512753	3.45901	30.2438	3.81009e-08	2.17912e-06
EXOC4	0.195114	6.67397	30.1621	3.97407e-08	2.25413e-06
RPL19	0.37174	10.7647	30.1619	3.97437e-08	2.25413e-06
SLC20A1	-0.292212	6.21924	30.1328	4.03456e-08	2.27877e-06
ABCB4	0.527575	0.934357	30.0465	4.21813e-08	2.37261e-06
AUTS2	0.359946	6.39103	29.7926	4.80816e-08	2.69336e-06
PPTC7	-0.234195	5.62979	29.6067	5.29223e-08	2.94918e-06
APOLD1	0.704017	5.81478	29.6008	5.30817e-08	2.94918e-06
TLE2	0.569858	6.11652	29.4484	5.74245e-08	3.17749e-06
PIP5KL1	-0.616002	-0.335176	29.4243	5.81447e-08	3.20431e-06
DUSP18	0.291495	3.79756	29.2932	6.22124e-08	3.41466e-06
CD177	-1.25804	5.2278	29.1255	6.78371e-08	3.70843e-06
SLC7A11	-0.5546	4.91533	29.0724	6.97216e-08	3.7962e-06
DCP1B	0.256558	4.37684	29.0235	7.15059e-08	3.87784e-06
MBP	-0.276444	5.67669	28.9475	7.43654e-08	4.01691e-06
UPK3B	-0.783094	0.541281	28.9265	7.51778e-08	4.04475e-06
TP73	-0.605521	2.56729	28.9127	7.57149e-08	4.05664e-06
CLDN18	-1.68869	4.94775	28.9055	7.59949e-08	4.05664e-06
NFATC1	-0.536687	3.05084	28.8214	7.93707e-08	4.22029e-06
CAPN6	1.07491	4.24787	28.642	8.70726e-08	4.6118e-06
CLSTN2	0.934438	2.7785	28.5607	9.08055e-08	4.79087e-06
ATP2A1	-0.530599	1.05219	28.5276	9.23702e-08	4.8546e-06
RELL1	-0.466055	2.16941	28.4365	9.68241e-08	5.05958e-06
SLC22A31	-1.1868	1.19444	28.4327	9.70136e-08	5.05958e-06
CD74	-0.521778	10.3712	28.3806	9.96593e-08	5.17772e-06
RAC3	-0.509647	2.65955	28.3688	1.00268e-07	5.18956e-06
NLRC5	-0.392002	6.49149	28.2639	1.05851e-07	5.45773e-06
ZNF385A	-0.481392	4.11887	28.1742	1.10875e-07	5.69523e-06
SLC5A4	-0.708356	-1.84276	28.1077	1.14749e-07	5.87205e-06
HLA-DPB1	-0.564815	7.07061	28.07	1.17006e-07	5.94801e-06
ALOX12B	-0.778056	-0.615575	28.0683	1.17108e-07	5.94801e-06
ZMYND15	-0.417272	2.18251	27.9381	1.25259e-07	6.33837e-06
STRA6	0.821532	3.9847	27.9006	1.27709e-07	6.43843e-06
SERPINB9	-0.341654	4.69162	27.8882	1.28534e-07	6.45609e-06
IFI6	-0.624616	7.04156	27.7665	1.36874e-07	6.84975e-06
C1QA	-0.527712	6.27997	27.7372	1.38967e-07	6.92901e-06
CD36	-0.724859	3.5366	27.5887	1.5005e-07	7.45226e-06
TAT	-0.767557	-1.53401	27.5822	1.50556e-07	7.45226e-06
MPP3	-0.387618	2.19499	27.5601	1.52286e-07	7.51055e-06
FOXC2	0.8204	0.577991	27.5052	1.56671e-07	7.69894e-06
HLA-DRA	-0.583594	8.9383	27.2739	1.76583e-07	8.64621e-06
SPTB	-0.563711	0.720874	27.2563	1.7819e-07	8.69362e-06
NOL9	-0.235821	4.82399	27.1715	1.86182e-07	9.05112e-06
HIST1H3G	-0.836854	1.02175	27.1642	1.86889e-07	9.05316e-06
PGAP3	0.609989	6.59171	27.1368	1.89551e-07	9.14956e-06
HELLS	-0.351572	4.9796	27.0873	1.9447e-07	9.35379e-06
IL9R	-0.603203	-1.26303	26.9939	2.04094e-07	9.78216e-06
MICB	-0.494872	3.16661	26.9654	2.07125e-07	9.8926e-06
LPO	1.04866	0.316139	26.8758	2.1696e-07	1.03261e-05
KLK12	1.07165	2.85165	26.866	2.18066e-07	1.03426e-05
AFAP1	0.232691	6.24096	26.8161	2.2377e-07	1.05762e-05
FUZ	0.518875	3.04072	26.7934	2.26415e-07	1.06642e-05
BCAS3	0.267956	4.45018	26.7526	2.3124e-07	1.08539e-05
HIST1H1E	-1.28526	2.09262	26.6509	2.43734e-07	1.1401e-05
TIMM22	-0.235417	4.35171	26.621	2.47534e-07	1.15392e-05
KLHDC7B	-0.601641	0.909521	26.6121	2.48683e-07	1.15531e-05
PMEPA1	0.502809	7.98757	26.5652	2.54791e-07	1.17967e-05
USP2	-0.682452	2.13134	26.5544	2.5622e-07	1.18226e-05
GSG2	-0.332272	2.74281	26.4445	2.71225e-07	1.24421e-05
IFI44	-0.555377	3.84187	26.4427	2.71475e-07	1.24421e-05
C18orf8	-0.219002	4.54007	26.4036	2.77026e-07	1.26539e-05
HLA-DQA1	-0.606328	6.19532	26.3738	2.81334e-07	1.28078e-05
DUSP4	-0.740518	5.87245	26.3445	2.85627e-07	1.29598e-05
IL12RB1	-0.520561	2.48898	26.3135	2.9025e-07	1.30868e-05
DDX60	-0.463525	5.34788	26.3129	2.90347e-07	1.30868e-05
MYBL1	-0.429984	2.04569	26.3027	2.9188e-07	1.31124e-05
LBP	-0.981414	0.108743	26.2	3.07825e-07	1.37833e-05
ENO2	-0.465233	5.06201	26.1767	3.11558e-07	1.39047e-05
IL2RB	-0.495439	3.89561	26.1438	3.16916e-07	1.40976e-05
BEGAIN	-0.561511	0.705715	26.1215	3.20597e-07	1.42149e-05
ISG20	-0.442574	4.69709	26.0833	3.26999e-07	1.44516e-05
RTTN	-0.276416	3.33664	26.0479	3.33057e-07	1.46718e-05
ARHGAP19	-0.220791	3.62326	26.018	3.38243e-07	1.48522e-05
ZNF446	0.231331	3.14255	25.9554	3.49393e-07	1.52924e-05
IL18BP	-0.380063	3.92679	25.9147	3.56838e-07	1.55682e-05
S100A8	-0.771003	3.01362	25.8295	3.72945e-07	1.62189e-05
REC8	-0.457441	3.17919	25.8133	3.76093e-07	1.63038e-05
GZMK	-0.728181	0.682275	25.6761	4.03787e-07	1.74487e-05
IL20RB	-0.602467	0.869987	25.5896	4.22302e-07	1.8191e-05
BBS5	0.373376	2.37088	25.5708	4.2644e-07	1.83114e-05
GALNT6	0.377551	6.68213	25.381	4.70535e-07	2.00945e-05
REN	1.00892	1.70165	25.3759	4.71786e-07	2.00945e-05
ASPA	-0.785627	-0.132574	25.3734	4.72394e-07	2.00945e-05
NTRK3	-0.880819	0.203698	25.3127	4.87491e-07	2.06721e-05
WDR76	-0.300063	4.04992	25.3063	4.89109e-07	2.06763e-05
HOXD11	0.84952	1.49538	25.2971	4.91436e-07	2.07049e-05
TNFRSF10C	0.510764	1.84549	25.2917	4.92829e-07	2.07049e-05
GBP2	-0.393225	6.32343	25.2745	4.97246e-07	2.08262e-05
SESN1	0.472955	6.10665	25.2415	5.05833e-07	2.11208e-05
HOXD1	-0.740607	-0.515078	25.2251	5.10127e-07	2.1235e-05
CEL	1.04214	5.48678	25.0835	5.49e-07	2.27835e-05
STYK1	-0.418408	3.61622	25.0558	5.56946e-07	2.3043e-05
GRAMD1B	-0.632331	3.00456	24.9463	5.89509e-07	2.43163e-05
SNCG	-0.632046	1.60766	24.8136	6.31489e-07	2.59693e-05
FBXO6	-0.401101	4.15322	24.7727	6.45059e-07	2.64474e-05
IFIT1	-0.62965	3.83895	24.7621	6.48608e-07	2.65131e-05
TUBA8	-0.488671	-1.99303	24.735	6.57791e-07	2.66849e-05
CA7	-1.02443	2.58594	24.7349	6.57837e-07	2.66849e-05
EOMES	-0.686595	0.262245	24.7323	6.58693e-07	2.66849e-05
REPIN1	0.27654	8.23112	24.7043	6.68336e-07	2.69952e-05
SNPH	-0.562488	2.70523	24.5289	7.32039e-07	2.94808e-05
TPO	-0.726525	-0.242256	24.5028	7.4203e-07	2.9795e-05
ZCCHC2	-0.244976	4.26838	24.4864	7.48373e-07	2.99613e-05
ABCA3	-0.681233	3.88181	24.4238	7.73081e-07	3.08598e-05
FOXD1	-1.0004	1.43558	24.3725	7.93924e-07	3.15991e-05
ANXA1	-0.479203	6.60393	24.3494	8.03532e-07	3.18883e-05
IFIT5	-0.32614	4.43476	24.3138	8.18521e-07	3.23144e-05
ARMC2	0.414144	2.18664	24.3113	8.19566e-07	3.23144e-05
RBFOX3	1.06378	1.17737	24.307	8.21392e-07	3.23144e-05
NUCB2	-0.321237	5.50004	24.3012	8.23885e-07	3.23191e-05
GDA	-0.470519	5.27068	24.2687	8.37912e-07	3.27749e-05
HLA-DQB1	-0.6013	6.63626	24.1909	8.72448e-07	3.4028e-05
ATP8B3	-0.564876	0.466857	24.1794	8.77669e-07	3.40686e-05
PRKAR2B	-0.541551	3.10852	24.1776	8.78495e-07	3.40686e-05
OAT	-0.359711	6.76578	24.1543	8.89153e-07	3.43839e-05
CD96	-0.505844	2.27705	24.0888	9.19957e-07	3.54744e-05
AQP5	-1.3112	2.78973	24.0256	9.50654e-07	3.65545e-05
CEP68	0.235709	5.09728	24.0031	9.61817e-07	3.68796e-05
DYNC1I2	0.160466	6.60824	23.9743	9.76295e-07	3.73296e-05
GOT1	-0.253827	6.31117	23.9387	9.94525e-07	3.78217e-05
IGF2	1.3366	10.5087	23.9383	9.94724e-07	3.78217e-05
SFXN1	-0.230145	6.04319	23.8905	1.01973e-06	3.86647e-05
RASGRP1	-0.510742	1.938	23.8835	1.02347e-06	3.86986e-05
ZFP36L1	0.290393	8.28783	23.8717	1.02976e-06	3.8786e-05
MEX3A	0.489838	4.39803	23.8685	1.03148e-06	3.8786e-05
METTL12	-0.345112	2.37499	23.8508	1.04098e-06	3.90353e-05
MT1M	-0.901674	2.55364	23.776	1.08223e-06	4.04706e-05
NPTX1	1.11999	1.70314	23.6674	1.14507e-06	4.27034e-05
DRP2	0.71928	1.32646	23.6591	1.15003e-06	4.27711e-05
TMEM71	0.668019	2.01793	23.6516	1.15449e-06	4.28199e-05
TAF5	-0.18826	3.04969	23.6012	1.18516e-06	4.3838e-05
PBX1	0.416816	5.72458	23.5456	1.2199e-06	4.50009e-05
NLRC3	-0.376883	2.21451	23.5372	1.22525e-06	4.50216e-05
GJA3	-0.810861	-0.316662	23.5327	1.22811e-06	4.50216e-05
CCDC92	0.244334	5.33177	23.5291	1.23039e-06	4.50216e-05
LYSMD2	-0.284744	3.58471	23.4209	1.30155e-06	4.74979e-05
IL12RB2	-0.518013	-0.501941	23.3478	1.35196e-06	4.92057e-05
PSMC3IP	-0.277204	2.37106	23.3	1.38598e-06	5.03091e-05
PKIB	-0.670253	3.87041	23.2898	1.3934e-06	5.04442e-05
C1QB	-0.520529	6.68108	23.2452	1.42608e-06	5.14902e-05
FBXL16	-0.609162	3.21689	23.2321	1.43581e-06	5.17045e-05
SRPK3	0.554138	2.41327	23.1367	1.50884e-06	5.4191e-05
PTPRU	-0.634417	4.44081	23.0783	1.55536e-06	5.57147e-05
B3GAT1	-0.575014	-0.486128	23.0616	1.5689e-06	5.6052e-05
FAM26F	-0.570392	2.3407	23.0128	1.60924e-06	5.73428e-05
C18orf25	-0.234222	4.63233	22.9676	1.64759e-06	5.8556e-05
DAPK1	-0.553847	4.66576	22.9048	1.70226e-06	6.03414e-05
CAPN14	-0.842249	-0.693769	22.8164	1.78236e-06	6.29404e-05
MT1E	-0.68676	5.63635	22.8138	1.78482e-06	6.29404e-05
LRP4	0.622601	6.85348	22.8081	1.79012e-06	6.29641e-05
GPR39	0.32907	3.65648	22.7978	1.79972e-06	6.3124e-05
GPR3	-0.468259	1.02591	22.7921	1.80508e-06	6.3124e-05
FOXC1	-0.591557	2.9633	22.7884	1.80858e-06	6.3124e-05
KRT6B	-0.98619	4.34742	22.782	1.81457e-06	6.31712e-05
KYNU	-0.542978	2.55027	22.7084	1.88546e-06	6.54717e-05
SLC23A3	-0.461136	1.1763	22.6992	1.89448e-06	6.56176e-05
TTC30A	0.303542	3.14564	22.6592	1.93433e-06	6.68278e-05
TMPRSS6	0.605656	0.732006	22.6512	1.94236e-06	6.69351e-05
CA2	-0.82293	6.6243	22.6163	1.978e-06	6.79912e-05
OLFM4	0.992343	11.2202	22.538	2.06032e-06	7.06426e-05
DRD2	0.956322	2.48434	22.5181	2.0817e-06	7.11963e-05
TRIM69	-0.285189	5.19662	22.5011	2.10022e-06	7.16495e-05
HIST1H2AE	-0.697175	1.41629	22.494	2.10796e-06	7.17339e-05
AGT	0.496703	5.08159	22.4779	2.1257e-06	7.21327e-05
GTF2A2	-0.263175	5.52077	22.4738	2.13028e-06	7.21327e-05
HOXD10	0.773837	2.38667	22.4378	2.17064e-06	7.33171e-05
TLR4	0.492801	4.8435	22.411	2.20104e-06	7.40559e-05
RAB38	-0.528569	1.14421	22.409	2.2034e-06	7.40559e-05
LIN54	-0.214583	4.26237	22.3929	2.22193e-06	7.44949e-05
PATZ1	0.224463	5.89645	22.3868	2.22906e-06	7.45502e-05
TNFSF11	0.524567	2.15653	22.3691	2.24966e-06	7.50549e-05
C1orf162	-0.419466	2.54857	22.3433	2.28002e-06	7.58817e-05
CLSPN	-0.337346	3.3774	22.2851	2.35025e-06	7.80283e-05
C7orf61	-0.506806	-1.85577	22.1846	2.47655e-06	8.20001e-05
RNF43	0.399055	8.42678	22.1804	2.48193e-06	8.20001e-05
CPS1	1.14204	4.45137	22.1588	2.51001e-06	8.2727e-05
ICMT	-0.170446	6.98135	22.1144	2.56871e-06	8.43736e-05
PKN3	-0.350784	4.04679	22.1107	2.57378e-06	8.43736e-05
HCN2	-0.640792	0.130368	22.1071	2.57856e-06	8.43736e-05
DUSP5	-0.448224	4.99317	22.0946	2.59537e-06	8.46499e-05
SLC1A1	-0.497924	4.47806	22.0916	2.59945e-06	8.46499e-05
TRIP6	0.441286	6.4828	22.0595	2.64332e-06	8.58733e-05
DOCK5	-0.321282	5.53624	21.9674	2.77324e-06	8.98793e-05
ZNF114	-0.665611	-0.372817	21.9432	2.80846e-06	9.08048e-05
ZNF543	-0.465989	1.73638	21.938	2.81606e-06	9.08347e-05
ANKH	0.267778	7.36478	21.9318	2.82506e-06	9.09097e-05
ARNTL2	-0.36343	4.96361	21.9227	2.83863e-06	9.11307e-05
SOD1	-0.243333	7.99674	21.871	2.91609e-06	9.33971e-05
KDSR	-0.211937	5.94024	21.8169	2.99953e-06	9.5844e-05
GSDMC	-0.584682	-0.943889	21.7984	3.02853e-06	9.65442e-05
PRF1	-0.565155	3.40302	21.7607	3.08864e-06	9.82303e-05
ORAI2	0.300525	5.17931	21.7275	3.14259e-06	9.97131e-05
CPE	0.582076	5.4343	21.6935	3.19868e-06	0.000101257
RDH16	-0.560112	-0.141924	21.5438	3.45848e-06	0.000109227
ABLIM3	-0.512368	3.4211	21.5216	3.4987e-06	0.000110054
LETM2	-0.418293	1.09789	21.5204	3.50084e-06	0.000110054
C5orf56	-0.341388	2.84677	21.5104	3.51918e-06	0.000110376
PLA2G4A	-0.670022	3.70245	21.4262	3.67704e-06	0.000115062
RHOF	-0.49085	2.80213	21.3889	3.74927e-06	0.000117053
C16orf74	-0.582777	1.12216	21.3679	3.7907e-06	0.000118075
TG	0.667376	3.7115	21.3586	3.8091e-06	0.000118378
CD247	-0.419768	2.31323	21.3414	3.84336e-06	0.00011917
SERPINA5	-0.639826	0.961371	21.3317	3.86287e-06	0.000119448
EZR	-0.239418	9.11449	21.3283	3.86985e-06	0.000119448
DEPDC1	-0.343378	4.18351	21.2866	3.95495e-06	0.000121798
RBM17	-0.136578	6.54106	21.2509	4.02923e-06	0.000123806
ITGAL	-0.463911	3.8634	21.2434	4.04499e-06	0.00012401
BMPER	0.782294	1.25261	21.2277	4.0783e-06	0.00012475
SH2D1A	-0.545213	0.772899	21.22	4.09466e-06	0.00012497
KRTAP4-1	0.595409	0.00731223	21.1918	4.1553e-06	0.000126537
TGM3	0.666677	1.41307	21.1586	4.22808e-06	0.000128466
SMARCC1	0.170523	7.83749	21.1445	4.25925e-06	0.000129125
IRF2BP2	0.19136	8.12333	21.1096	4.33739e-06	0.000131201
SYCE2	-0.383763	-0.061204	21.0659	4.43745e-06	0.000133898
MLH1	0.283851	4.96571	21.0622	4.44622e-06	0.000133898
PANX2	-0.686305	-0.158512	21.0188	4.54789e-06	0.000136658
IGFL2	-0.850374	1.76266	21.0048	4.5814e-06	0.000137361
DDX58	-0.314407	4.43538	20.9939	4.60745e-06	0.000137839
FCGR3A	-0.569201	5.11998	20.9715	4.66176e-06	0.000139157
PLIN4	-1.00125	3.94683	20.9568	4.69753e-06	0.000139919
TRAFD1	-0.163108	5.58983	20.9201	4.78841e-06	0.000142314
IFIH1	-0.300478	4.92226	20.897	4.84654e-06	0.000143728
DACH1	0.509915	5.51071	20.867	4.92293e-06	0.000145676
NCKAP5	0.593236	1.832	20.8142	5.06066e-06	0.000149427
VSIG1	0.896294	0.857448	20.8001	5.09792e-06	0.000150201
IL2RA	-0.483588	2.30611	20.7861	5.13535e-06	0.000150977
TBRG1	-0.172372	4.85142	20.7739	5.16836e-06	0.00015162
AHCY	0.334574	9.28581	20.7566	5.21521e-06	0.000152665
STIL	-0.268598	4.84363	20.6595	5.4864e-06	0.000160259
SOCS6	-0.266056	5.22668	20.6477	5.52038e-06	0.000160907
LYPD5	-0.466767	2.37929	20.6335	5.56145e-06	0.000161632
RSAD2	-0.567349	3.72132	20.6309	5.569e-06	0.000161632
ERGIC3	0.293234	8.9694	20.5746	5.73513e-06	0.000166099
ALDH1B1	0.302131	7.6523	20.5585	5.78375e-06	0.000167152
BFSP1	0.387948	1.99788	20.5384	5.84473e-06	0.000168396
TMPRSS5	0.754101	1.41557	20.5362	5.85156e-06	0.000168396
CAB39L	0.513521	4.98418	20.4973	5.97167e-06	0.000171196
SDHB	-0.207491	6.76474	20.4965	5.97399e-06	0.000171196
GAS2L1	-0.327259	4.58713	20.4567	6.09949e-06	0.000174425
CADPS	0.584862	4.76346	20.4518	6.11505e-06	0.000174503
ME2	-0.284088	6.02278	20.3793	6.35143e-06	0.00018087
TRIM4	0.187986	5.64743	20.3169	6.56196e-06	0.000186475
ATP9A	0.329271	8.11848	20.3029	6.60994e-06	0.000187447
HAVCR2	-0.455031	3.29098	20.2524	6.78685e-06	0.000191929
RNF152	-0.495282	3.10949	20.2498	6.7962e-06	0.000191929
NRXN3	0.676834	3.26888	20.2402	6.83026e-06	0.000192106
SNCAIP	0.618228	2.99556	20.2401	6.8307e-06	0.000192106
TRAF5	0.312714	6.13436	20.2258	6.88185e-06	0.000193146
HELB	-0.273389	3.3653	20.1616	7.11664e-06	0.000199325
OTUD3	-0.277318	4.18099	20.1094	7.31362e-06	0.000204421
SHCBP1	-0.251231	4.13757	20.0974	7.35951e-06	0.000205282
RTKN2	-0.322984	3.38209	20.0844	7.40997e-06	0.000206267
FOSL1	-0.517878	4.38284	20.0565	7.51893e-06	0.000208873
SPINK4	1.05094	7.52132	20.0332	7.61079e-06	0.000210994
CHAF1B	-0.249407	4.33708	20.0232	7.65066e-06	0.000211668
SHBG	-0.623848	-1.57807	20.0136	7.68952e-06	0.000212312
EPHB3	0.477764	7.97241	19.8999	8.16055e-06	0.000224861
NMNAT2	0.712728	1.96439	19.8725	8.27826e-06	0.000227644
TM6SF2	-0.670021	0.675658	19.8595	8.33492e-06	0.00022874
KIF2C	-0.255167	5.53105	19.8531	8.36265e-06	0.000229039
TACR2	0.816982	2.92497	19.8222	8.499e-06	0.000232306
SMCHD1	-0.323243	5.62699	19.772	8.72494e-06	0.000237806
TMEM150C	0.517421	3.45662	19.7698	8.73517e-06	0.000237806
PRKG2	-0.627384	0.769655	19.7556	8.8002e-06	0.000239098
TNFSF9	-0.638663	3.45397	19.7355	8.89326e-06	0.000241146
ZNF710	0.231264	5.27869	19.7178	8.97629e-06	0.000242913
DTX3L	-0.204282	6.80307	19.7131	8.99815e-06	0.000243021
FHIT	0.277872	3.13851	19.6982	9.06846e-06	0.000244436
MS4A14	-0.472292	-0.203536	19.6872	9.12116e-06	0.000245136
CEP41	0.234199	3.96613	19.6852	9.13048e-06	0.000245136
ZNF232	-0.2621	3.30243	19.6228	9.43359e-06	0.000252776
E2F7	-0.321713	3.32677	19.5677	9.70984e-06	0.000259667
STAT4	-0.377083	1.34403	19.5633	9.73207e-06	0.000259751
KLRD1	-0.588341	1.72607	19.5499	9.8007e-06	0.000260624
TCF7	0.324517	6.12853	19.5494	9.80309e-06	0.000260624
ZNF786	0.196654	3.39207	19.5452	9.82475e-06	0.000260691
DLGAP4	0.190265	7.07188	19.5346	9.87915e-06	0.000261624
GPR171	-0.505978	0.385849	19.5148	9.98259e-06	0.00026385
ARHGAP23	0.391879	4.80008	19.4885	1.01207e-05	0.000266982
TNFRSF18	-0.455811	1.7835	19.4795	1.01685e-05	0.000267724
LRRC61	0.30154	5.04188	19.4714	1.02115e-05	0.000268338
CRTAP	0.17135	7.53959	19.466	1.02407e-05	0.000268586
KLC3	-0.714562	0.459038	19.4579	1.02842e-05	0.000269209
TAP1	-0.35013	8.09298	19.4421	1.03698e-05	0.000270927
ZNF703	0.299133	8.26079	19.4245	1.04654e-05	0.000272901
E2F2	-0.296995	4.29612	19.4117	1.05357e-05	0.000274211
TIPIN	-0.25379	3.17633	19.385	1.06845e-05	0.000277553
ILDR1	0.256334	4.33733	19.362	1.08137e-05	0.000280375
PLCB4	0.532161	7.52938	19.3264	1.10172e-05	0.000285107
SKA1	-0.311126	3.67461	19.3202	1.1053e-05	0.000285489
HLA-DOB	-0.468773	1.0335	19.2821	1.12758e-05	0.000290695
KLK3	0.870262	0.69233	19.2628	1.13901e-05	0.000293086
SIGLEC1	-0.5444	3.24615	19.2562	1.14296e-05	0.000293547
DHDH	-0.541341	0.957111	19.2416	1.15176e-05	0.000295194
ROBO3	-0.429574	1.93754	19.2384	1.15371e-05	0.000295194
RAD51AP1	-0.32326	4.38071	19.1771	1.19135e-05	0.000304252
GRAMD1A	0.262935	6.74588	19.1663	1.1981e-05	0.000305404
CD72	-0.376182	1.67564	19.0291	1.28741e-05	0.000327438
APOL1	-0.449864	7.11656	19.0262	1.28935e-05	0.000327438
TTC30B	0.207169	3.15081	19.0088	1.30118e-05	0.000329358
TAP2	-0.278627	5.70338	19.0079	1.30175e-05	0.000329358
FAM8A1	-0.219529	5.6778	18.9921	1.31259e-05	0.000331484
MCU	-0.221497	6.30034	18.9798	1.32113e-05	0.000333021
TCEB3	-0.158311	5.66926	18.939	1.34963e-05	0.000339578
SPHK2	0.282774	5.12777	18.9297	1.35623e-05	0.000340609
FECH	-0.266039	4.09981	18.903	1.37536e-05	0.000344777
TIGIT	-0.491789	2.09738	18.8978	1.37914e-05	0.00034509
PRPF6	0.270876	7.97731	18.87	1.39934e-05	0.0003495
RETNLB	0.870011	4.30562	18.8226	1.43456e-05	0.000357642
S100A14	-0.389557	7.73141	18.8116	1.44284e-05	0.000359036
IFI35	-0.271377	5.63155	18.8082	1.44543e-05	0.000359036
TYMS	-0.300835	5.31678	18.7873	1.4614e-05	0.000362343
ICAM1	-0.365731	5.57885	18.7774	1.46897e-05	0.000363557
PIWIL2	0.475208	2.89659	18.7363	1.501e-05	0.000370811
SPATA5	-0.246665	3.57825	18.6907	1.53731e-05	0.000379093
CPNE9	0.554612	-0.375008	18.676	1.54924e-05	0.000381342
GJB2	-0.334155	5.91571	18.6481	1.57207e-05	0.000385617
AFAP1L2	-0.342946	4.70681	18.6478	1.57227e-05	0.000385617
SOX4	0.266614	7.64352	18.6387	1.5798e-05	0.000386766
LIMS2	0.521993	4.85115	18.6336	1.58408e-05	0.000387118
ADSSL1	-0.467271	1.55639	18.5993	1.61277e-05	0.000392653
SAMHD1	-0.271818	6.46979	18.5991	1.61298e-05	0.000392653
VNN2	-0.643644	1.71253	18.5962	1.61538e-05	0.000392653
AURKC	-0.372895	-0.649891	18.5764	1.63231e-05	0.000396061
TRIM40	-0.591292	1.47853	18.5653	1.64184e-05	0.000397665
CD2	-0.423217	3.35719	18.5588	1.64745e-05	0.000398313
ING2	-0.183263	3.23391	18.5391	1.66458e-05	0.000401742
ZNF444	0.247515	5.41203	18.5139	1.68669e-05	0.000406357
ACRV1	-0.355413	-1.08709	18.5064	1.69333e-05	0.000407236
POLQ	-0.300523	3.92089	18.493	1.70531e-05	0.000409395
ASPH	-0.267542	8.04589	18.487	1.71069e-05	0.000409403
MMP12	-0.585067	6.19838	18.4862	1.71136e-05	0.000409403
SCAP	0.263558	7.33717	18.4657	1.72989e-05	0.000413111
GPX3	-0.521552	5.37528	18.4563	1.73843e-05	0.000414423
PRSS1	1.10563	1.28432	18.4345	1.75845e-05	0.000417553
UST	-0.570885	1.92933	18.4325	1.7603e-05	0.000417553
NCAPG	-0.265608	4.81345	18.432	1.76077e-05	0.000417553
WFDC1	0.420505	3.76369	18.4078	1.78325e-05	0.000422149
CDKN2A	-0.619146	3.55743	18.4024	1.78828e-05	0.000422606
EME1	-0.275043	2.50103	18.3498	1.83836e-05	0.000433687
IRF9	-0.322373	2.65965	18.3086	1.87854e-05	0.000441726
NUP50	-0.174176	6.1319	18.3082	1.87892e-05	0.000441726
BTN3A1	-0.271651	5.57173	18.2716	1.9154e-05	0.000449526
OLFML3	0.434457	4.68046	18.2469	1.94045e-05	0.000454619
S100A16	-0.319386	7.90597	18.2098	1.97862e-05	0.000462765
DONSON	-0.20112	4.12141	18.1941	1.99493e-05	0.00046578
NOTUM	0.967126	6.59409	18.1758	2.01426e-05	0.000469489
EPHB2	0.313272	8.36228	18.1689	2.02153e-05	0.000470378
KLHL12	0.149363	5.82934	18.1462	2.04582e-05	0.000475045
PDZK1	-0.614859	0.833066	18.1435	2.04868e-05	0.000475045
POFUT1	0.299461	7.77578	18.1404	2.05206e-05	0.000475045
TMEM8B	0.28337	5.05757	18.1074	2.08793e-05	0.000482529
TIAM1	-0.476201	2.28709	18.0445	2.15803e-05	0.000497883
CXCR6	-0.431999	2.45478	18.0206	2.18525e-05	0.000502314
MTHFD2	-0.247826	6.82035	18.0187	2.1875e-05	0.000502314
CCR5	-0.428175	2.62084	18.018	2.18831e-05	0.000502314
FZD9	0.728824	0.357807	18.0059	2.20226e-05	0.000504667
NCF1	-0.472479	1.31635	17.9964	2.21325e-05	0.000506332
TPH1	0.786829	1.07335	17.9273	2.29509e-05	0.000524094
CAMK2A	-0.573829	-0.858272	17.9244	2.29859e-05	0.000524094
ZNF19	0.201725	1.94314	17.8896	2.34103e-05	0.000532878
KRT23	0.813493	6.53727	17.8695	2.36586e-05	0.000537631
KCTD18	0.136141	4.15137	17.8465	2.39459e-05	0.000543253
RAD51	-0.251948	4.33759	17.836	2.40786e-05	0.000545354
FAM159A	-0.496714	-1.241	17.8219	2.42573e-05	0.000548488
EYA3	-0.167603	5.18916	17.8155	2.43397e-05	0.00054944
ADORA3	-0.446939	1.53199	17.8078	2.44382e-05	0.000550738
CCL26	-0.635671	0.327655	17.8047	2.44781e-05	0.000550738
POLD3	-0.181147	5.03132	17.7831	2.47568e-05	0.000556089
CRLF3	-0.200201	4.50308	17.7491	2.52042e-05	0.000565204
TMPRSS3	-0.548488	4.19026	17.7409	2.53126e-05	0.000566703
GLUD2	-0.31498	0.392171	17.7367	2.53687e-05	0.000567026
TNFRSF13C	-0.493437	1.36907	17.7293	2.54674e-05	0.000568299
AMZ1	-0.517523	-0.820973	17.7177	2.56225e-05	0.000570824
CASP10	-0.24473	5.44724	17.6731	2.62315e-05	0.000583334
ELOVL2	0.717537	-0.226829	17.6703	2.62698e-05	0.000583334
SNX22	-0.313831	1.86181	17.6524	2.65186e-05	0.000587901
NRGN	-0.338234	2.48192	17.6108	2.71048e-05	0.00059945
CEP152	-0.281584	3.30589	17.6092	2.71276e-05	0.00059945
ADM	-0.356254	4.87966	17.6042	2.71981e-05	0.000600034
NMU	-0.63691	2.7495	17.5946	2.73364e-05	0.000602108
SLC38A11	0.764397	2.26006	17.588	2.74315e-05	0.000603226
L1TD1	0.965279	5.24756	17.5483	2.80108e-05	0.000614593
DIRAS3	-0.558945	0.116688	17.5464	2.80387e-05	0.000614593
SEMA5A	0.372442	6.18225	17.5355	2.81988e-05	0.000617109
RPL13A	0.22121	11.4281	17.5117	2.85542e-05	0.000623885
SERPINE2	0.383689	6.8586	17.5054	2.86498e-05	0.00062497
SMAP1	0.210072	4.37475	17.4879	2.89148e-05	0.00062884
HPS5	-0.179081	4.37083	17.4875	2.89196e-05	0.00062884
RBPMS	0.304815	5.70345	17.4665	2.92416e-05	0.000634827
AMPH	0.516425	0.78024	17.4458	2.95616e-05	0.000640012
SMTN	0.323635	7.25766	17.445	2.95745e-05	0.000640012
ANGPTL4	-0.474098	3.4852	17.4413	2.9631e-05	0.000640218
CLCN4	-0.435728	3.56754	17.4341	2.97445e-05	0.000641651
CDKN2B	-0.461289	4.47494	17.4242	2.9899e-05	0.000643963
TFF3	0.519201	9.96874	17.3791	3.06181e-05	0.000657517
SLC35D3	0.757064	3.07815	17.3786	3.06249e-05	0.000657517
HLA-DQB2	-0.532968	3.03361	17.3257	3.14907e-05	0.000674869
PDHX	-0.150854	5.31431	17.3231	3.15322e-05	0.000674869
PHYHIPL	0.912316	1.65284	17.3039	3.18527e-05	0.000680657
SIRPG	-0.437593	1.16603	17.2956	3.19933e-05	0.00068259
C18orf54	-0.28725	2.18637	17.2731	3.23738e-05	0.000689627
TXK	-0.366834	-0.023131	17.2419	3.29101e-05	0.000699956
NMI	-0.237117	5.16164	17.2153	3.33734e-05	0.000708702
GLTP	-0.18342	5.51881	17.2058	3.35414e-05	0.000711161
UPP1	-0.310621	4.96883	17.1966	3.37039e-05	0.000713495
SAR1A	-0.141322	6.73266	17.152	3.45038e-05	0.000729294
CBFA2T2	0.211469	6.00603	17.1338	3.48374e-05	0.000734317
WNK2	0.348343	7.30763	17.1331	3.48493e-05	0.000734317
PPM1K	-0.317715	3.48429	17.0953	3.55506e-05	0.000747936
CRCP	0.162706	5.9869	17.0583	3.62499e-05	0.000761471
SERPINA6	0.812893	1.8992	17.037	3.66586e-05	0.00076887
DSG4	0.423574	0.558845	17.0328	3.67387e-05	0.000769365
CASC5	-0.279554	4.65929	17.0153	3.70807e-05	0.000775335
GPR155	0.505314	3.68355	16.9928	3.75217e-05	0.000783351
UBASH3A	-0.408192	0.723124	16.9876	3.76252e-05	0.000784309
TMEM9	0.253362	6.89681	16.9744	3.78881e-05	0.000788582
SMYD4	-0.171574	3.63445	16.9689	3.79973e-05	0.000789647
MAP4K1	-0.39545	2.48315	16.9608	3.81587e-05	0.000791794
GRIK2	0.654785	-0.476133	16.9217	3.89539e-05	0.000807064
SLC4A8	0.415103	2.39861	16.9094	3.92064e-05	0.00081106
CKAP2L	-0.262736	4.27819	16.9002	3.93978e-05	0.000813783
KCNK1	-0.362561	5.31975	16.8946	3.95141e-05	0.000814255
PLXNB1	0.252941	7.38394	16.8933	3.95403e-05	0.000814255
TMC4	0.254424	6.99503	16.8882	3.9648e-05	0.00081524
HHAT	0.280096	2.57879	16.8506	4.0441e-05	0.00083029
HSD17B2	-0.605524	4.46915	16.8446	4.05691e-05	0.00083164
ZMYND8	0.243836	6.85053	16.8418	4.06289e-05	0.00083164
TEX2	0.143097	5.86541	16.8371	4.07298e-05	0.000832454
GLB1	0.165547	7.12822	16.833	4.08171e-05	0.000832988
STX11	-0.424754	1.49336	16.8096	4.13227e-05	0.000842044
ADPGK	-0.140535	5.91086	16.7505	4.26301e-05	0.000867385
SERPINB5	-0.591958	6.33983	16.7467	4.27169e-05	0.000867854
SLC6A12	-0.470167	0.723081	16.7394	4.28804e-05	0.000869877
CXCL14	0.560308	7.75426	16.7294	4.31079e-05	0.000873192
KIF1B	-0.203423	6.16209	16.7224	4.32667e-05	0.000875105
BCL2L11	-0.195203	4.86863	16.6919	4.39682e-05	0.000887976
ESPNL	0.635756	0.636536	16.6767	4.43226e-05	0.000893807
PHLPP2	-0.30123	4.56542	16.6678	4.4531e-05	0.00089668
BCL9	0.184447	5.47056	16.6593	4.47307e-05	0.000899372
SLCO1C1	-0.514858	-1.54234	16.6469	4.50249e-05	0.00090395
SLAMF7	-0.507927	4.10158	16.5744	4.67771e-05	0.000937747
SLC23A1	-0.574645	1.85369	16.5412	4.76051e-05	0.000952941
KRT36	0.695978	-1.06599	16.5326	4.78201e-05	0.000955841
WISP3	0.842795	1.74828	16.5121	4.83395e-05	0.000964805
ZNF827	0.204035	4.78369	16.5071	4.84677e-05	0.000965949
PTGS1	0.458178	4.62267	16.504	4.85479e-05	0.000966131
SLFNL1	-0.430519	-0.90596	16.4893	4.89246e-05	0.000972206
GHDC	0.217729	5.97919	16.4833	4.90799e-05	0.000973423
AGXT	0.551484	0.658578	16.4814	4.91288e-05	0.000973423
IGF2BP3	-0.877278	2.39649	16.4776	4.92282e-05	0.000973974
ZNF627	0.208034	4.35306	16.4713	4.93909e-05	0.000975774
VMO1	-0.419734	0.995122	16.4481	5e-05	0.000985858
RPL15	0.18365	10.0166	16.4464	5.00461e-05	0.000985858
RBP7	-0.440772	0.51602	16.4421	5.01591e-05	0.000986656
GLOD4	-0.17007	6.40382	16.4296	5.04913e-05	0.000991757
SLC6A6	0.348784	7.26106	16.4183	5.07923e-05	0.000995357
GGT7	0.381953	5.14685	16.4172	5.08208e-05	0.000995357
CUX1	0.179182	7.78668	16.4067	5.11031e-05	0.000999447
TSC2	0.211444	6.86332	16.3973	5.13588e-05	0.00100301
DHX58	-0.259137	3.78878	16.3934	5.1464e-05	0.00100353
PIK3R1	0.230897	6.16603	16.3909	5.15332e-05	0.00100353
PVRL1	0.277607	7.03128	16.3756	5.19495e-05	0.0010102
KLK15	0.633743	0.79141	16.3302	5.32089e-05	0.00103321
RPL14	0.205804	9.7091	16.2979	5.41253e-05	0.00104951
ZSCAN21	0.160147	2.56324	16.2785	5.46816e-05	0.00105878
ZC4H2	0.267038	3.54575	16.2638	5.51064e-05	0.0010655
TRNP1	-0.563579	3.43665	16.2546	5.53761e-05	0.00106919
IL4I1	-0.449405	3.43145	16.2385	5.58462e-05	0.00107674
RFC5	-0.184612	4.86277	16.2153	5.65369e-05	0.00108735
P4HA1	-0.276668	6.24096	16.2146	5.6556e-05	0.00108735
NXNL2	-0.543687	-2.04266	16.2093	5.67164e-05	0.00108889
SNRNP48	-0.196271	4.60161	16.1884	5.73436e-05	0.00109808
FOXF2	0.431292	3.03288	16.188	5.73562e-05	0.00109808
DNMT3A	0.19177	5.37292	16.18	5.75992e-05	0.00110118
KIF11	-0.24483	5.68675	16.1678	5.79719e-05	0.00110675
SPATA6	0.256015	2.89282	16.1545	5.83808e-05	0.00111233
SEC61A2	-0.20522	2.76165	16.153	5.84274e-05	0.00111233
PCCA	0.433926	6.45183	16.1393	5.88516e-05	0.00111884
WNT4	0.489768	3.25973	16.1359	5.89554e-05	0.00111925
BEAN1	-0.600507	0.771115	16.1213	5.94114e-05	0.00112633
CEP78	-0.20379	4.7881	16.1064	5.98815e-05	0.00113367
ARNTL	-0.191818	3.32581	16.1001	6.00801e-05	0.00113585
ACE	-0.392814	5.5915	16.0939	6.02786e-05	0.00113761
GRM4	0.853754	0.162939	16.0919	6.03403e-05	0.00113761
RELT	-0.261292	3.60276	16.0386	6.2064e-05	0.00116848
ZNF503	0.352894	5.09623	15.9777	6.40943e-05	0.00120449
XRN1	-0.248017	5.4129	15.9759	6.41534e-05	0.00120449
DPF1	-0.431524	-0.178964	15.9671	6.44528e-05	0.00120845
KIF18A	-0.25145	3.56739	15.9575	6.47798e-05	0.00121291
TOR1AIP2	-0.205337	6.12533	15.9496	6.50505e-05	0.0012163
ASB12	0.46728	-0.87864	15.9462	6.51681e-05	0.00121658
KIF3B	0.191375	6.98137	15.944	6.52443e-05	0.00121658
PLAGL2	0.310761	6.93879	15.9342	6.55839e-05	0.00122124
VGF	0.725478	2.98587	15.9285	6.57824e-05	0.00122222
DOC2B	-0.529204	3.501	15.9275	6.5816e-05	0.00122222
HBB	-0.635994	4.55439	15.9067	6.65441e-05	0.00123406
AOC2	-0.380681	-0.490149	15.8772	6.7589e-05	0.00125173
DNAH2	-0.472766	2.72221	15.8559	6.83536e-05	0.00126401
C2orf82	0.399534	4.61336	15.8514	6.85165e-05	0.00126401
CHODL	0.655189	-0.459108	15.851	6.85307e-05	0.00126401
GLUD1	-0.147934	7.47994	15.8323	6.92103e-05	0.00127482
N4BP3	-0.32937	2.65513	15.8287	6.93413e-05	0.00127551
RAMP1	-0.641845	4.46779	15.8175	6.97529e-05	0.00127852
ARHGAP9	-0.360249	3.05243	15.8167	6.97852e-05	0.00127852
GTF2IRD2B	0.247843	1.90052	15.8154	6.98321e-05	0.00127852
SLC4A4	-0.746075	4.47971	15.8129	6.99257e-05	0.00127852
NCOA5	0.161571	6.14815	15.8115	6.99749e-05	0.00127852
PTPRD	0.510322	5.50365	15.768	7.16052e-05	0.00130516
SHC2	0.437285	4.00133	15.7674	7.16245e-05	0.00130516
HCG27	-0.357576	0.259463	15.7338	7.29087e-05	0.00132678
SNX32	-0.36414	0.89636	15.7295	7.3074e-05	0.00132802
CORT	-0.353248	-1.80469	15.7179	7.35266e-05	0.00133446
PRDM16	-0.555103	1.99271	15.7106	7.381e-05	0.00133782
CATSPER3	-0.272317	-0.591811	15.6944	7.4443e-05	0.0013475
GPX2	0.32665	9.68489	15.6869	7.47415e-05	0.0013511
PMP22	-0.365619	5.91164	15.6814	7.49588e-05	0.00135323
ISYNA1	-0.429283	4.50068	15.667	7.55323e-05	0.00136178
KLHL32	0.534995	1.53106	15.6628	7.57001e-05	0.001363
PCLO	0.478147	3.23252	15.6507	7.61862e-05	0.0013695
RNF44	0.204692	6.94416	15.648	7.62921e-05	0.0013695
TRAM1L1	0.418912	-0.10292	15.6463	7.63629e-05	0.0013695
B3GAT2	-0.333169	-0.255668	15.6382	7.66906e-05	0.00137357
RNF213	-0.266754	8.09084	15.6292	7.70557e-05	0.00137635
RBM3	0.220817	8.48307	15.6286	7.70786e-05	0.00137635
RAB3A	-0.357726	1.83599	15.6269	7.71492e-05	0.00137635
UAP1L1	-0.302167	4.52568	15.6236	7.72829e-05	0.00137693
HIST1H2BN	-0.456446	0.999543	15.6168	7.75632e-05	0.00138012
PDK1	-0.266558	4.97068	15.6094	7.78686e-05	0.00138182
RNF19B	-0.222811	6.05214	15.6085	7.79036e-05	0.00138182
HPGD	-0.506323	5.41469	15.607	7.79636e-05	0.00138182
CATSPERG	-0.329753	0.67344	15.5988	7.83051e-05	0.00138607
CD5	0.409938	3.26215	15.5816	7.90198e-05	0.00139691
TSPAN33	0.339831	4.55013	15.5736	7.93568e-05	0.00140104
SLC7A4	0.5273	2.75961	15.5563	8.00852e-05	0.00141207
PRSS27	-0.429943	-0.335236	15.5509	8.03151e-05	0.00141429
LRRC43	0.453682	-0.0426507	15.5439	8.06108e-05	0.00141767
FOXF1	0.348058	4.40374	15.5409	8.07392e-05	0.00141809
SP100	-0.195897	5.86711	15.5366	8.09211e-05	0.00141946
OSBP	-0.120594	6.86774	15.5187	8.16938e-05	0.00143117
BAX	0.214263	6.72462	15.5162	8.18014e-05	0.00143121
FAM83E	0.302934	5.99749	15.4735	8.36709e-05	0.00146189
OIP5	-0.268003	2.86106	15.4713	8.37697e-05	0.00146189
SOX9	0.255889	8.2563	15.4566	8.44199e-05	0.00147135
MOCS3	0.250284	4.82975	15.4372	8.52948e-05	0.00148455
TYW1	0.145009	4.82304	15.4349	8.53954e-05	0.00148455
TMEM35	0.715943	1.57983	15.4278	8.5716e-05	0.00148822
CCL13	-0.685182	1.58115	15.3913	8.73902e-05	0.00151508
GAD1	-0.629289	2.04404	15.3877	8.75556e-05	0.00151508
ZNF808	-0.229136	3.41064	15.3868	8.75966e-05	0.00151508
IRF8	-0.300888	6.05482	15.3688	8.8437e-05	0.00152767
MAX	-0.13732	6.13981	15.3415	8.97215e-05	0.00154789
ZBTB32	-0.368082	-0.395943	15.3351	9.00288e-05	0.00155017
AGAP2	-0.436607	2.6709	15.334	9.00809e-05	0.00155017
PCDHB4	0.468957	0.54617	15.3247	9.0526e-05	0.00155586
TMEM80	-0.208795	4.3526	15.2914	9.21356e-05	0.00158153
PQLC1	-0.243355	5.73724	15.2613	9.36142e-05	0.00160488
NME4	0.269487	6.5257	15.2555	9.39011e-05	0.00160778
DTX2	0.24196	6.28042	15.2525	9.40543e-05	0.00160838
BEST4	-0.706674	2.02977	15.2485	9.42514e-05	0.00160972
LILRB5	-0.482291	1.94253	15.2435	9.4501e-05	0.00161196
HYAL2	0.233493	6.27138	15.2186	9.57552e-05	0.00163131
SMAD9	0.451484	3.91174	15.2087	9.62608e-05	0.00163788
GCH1	-0.187197	4.89279	15.1881	9.73156e-05	0.00165227
GPR153	0.339599	5.80908	15.1874	9.73497e-05	0.00165227
CALB2	-0.704096	2.23413	15.1823	9.76162e-05	0.00165473
MTPAP	-0.161096	5.09728	15.1587	9.88411e-05	0.00167341
BTG2	0.264233	7.43882	15.1461	9.95062e-05	0.00168258
SNRPD1	-0.200161	6.16139	15.1401	9.98207e-05	0.00168581
SLC37A2	-0.534025	3.7437	15.1247	0.000100637	0.00169672
CREG2	-0.646786	0.720771	15.1232	0.000100716	0.00169672
MYO3B	0.54134	-0.303351	15.1142	0.0001012	0.00170276
OPTN	-0.19609	6.76372	15.1079	0.000101537	0.00170633
KRT81	-0.70751	-0.101519	15.0979	0.000102074	0.00171323
PYHIN1	-0.450436	0.182234	15.0866	0.000102689	0.00172143
NASP	-0.179074	6.97389	15.0813	0.000102979	0.00172353
SHISA3	0.654155	1.15978	15.0797	0.000103068	0.00172353
MICU1	-0.136937	5.93433	15.0264	0.00010602	0.00177073
BATF2	-0.321378	5.38236	15.0027	0.000107356	0.00178938
IGFBP6	-0.478733	3.78064	15.002	0.0001074	0.00178938
GP6	-0.472737	-1.46822	14.9964	0.000107719	0.00179251
SLIT1	0.627542	0.616592	14.9649	0.000109528	0.00182038
ITK	-0.421849	1.99227	14.9585	0.000109903	0.00182239
ZNF358	0.289397	5.80187	14.9583	0.000109916	0.00182239
TIGD6	0.140461	2.76135	14.9521	0.000110278	0.00182595
ENO1	-0.215898	10.6791	14.95	0.000110399	0.00182595
B4GALT7	0.246099	5.48355	14.9455	0.000110664	0.00182801
GLDC	-0.705989	1.75143	14.9433	0.000110792	0.00182801
MYO10	0.21163	7.41021	14.9341	0.000111331	0.00183467
DOCK6	0.21284	6.70432	14.9261	0.000111805	0.00184026
GIPR	-0.448962	1.55062	14.9191	0.000112223	0.00184491
DTX3	0.344887	3.41596	14.9032	0.000113169	0.00185683
STK17B	-0.242794	5.48888	14.9024	0.000113221	0.00185683
CD300A	-0.372452	3.25276	14.8482	0.000116522	0.00190866
ARHGEF40	0.246152	5.98052	14.845	0.000116716	0.00190954
SLC16A1	-0.252615	7.16623	14.8412	0.00011695	0.00191108
FAM3D	0.442281	8.17706	14.8378	0.000117165	0.00191229
UBAP1L	-0.332539	1.30575	14.8323	0.000117504	0.00191553
TM9SF4	0.201904	7.84631	14.8228	0.000118101	0.00192295
IL15	-0.32032	2.43548	14.8059	0.000119159	0.00193787
FHOD3	0.433351	2.85574	14.7993	0.000119577	0.00194234
UNC79	0.340938	-0.963547	14.7928	0.000119994	0.0019468
SEMA3C	0.297112	6.50526	14.7779	0.000120945	0.00195988
CCDC65	-0.274212	0.530448	14.7661	0.000121704	0.00196891
CAV2	-0.348532	4.43798	14.7647	0.000121791	0.00196891
LEFTY1	0.700249	6.594	14.7596	0.000122127	0.00197001
NPC1L1	0.792224	2.99926	14.7592	0.000122151	0.00197001
SACS	-0.343128	3.79552	14.757	0.000122293	0.00197001
SLC10A4	-0.569293	-1.43547	14.7368	0.000123609	0.00198886
TIFA	-0.206349	3.86458	14.7291	0.000124118	0.00199468
HOXB4	-0.376912	2.9459	14.7235	0.000124485	0.00199822
HSD3B7	-0.243907	4.66809	14.7068	0.000125591	0.00201359
DMXL2	-0.26612	4.81395	14.7032	0.000125833	0.0020151
SDC1	0.194853	8.57548	14.6935	0.000126483	0.00202313
IFT46	0.203254	4.27439	14.6887	0.000126805	0.00202591
ENPP3	0.656769	4.50736	14.6832	0.000127178	0.00202948
XPNPEP1	-0.156137	6.74401	14.6805	0.000127359	0.00202998
ADAM32	0.464429	1.79177	14.6756	0.000127687	0.00203284
DHX40	0.175298	5.59515	14.6594	0.000128787	0.00204796
TRAT1	-0.505948	-0.308652	14.6562	0.000129012	0.00204914
KCTD1	-0.357121	2.56799	14.6425	0.000129953	0.00206167
ATP10B	0.306376	7.94721	14.6339	0.000130542	0.00206756
CD38	-0.487827	2.67907	14.6327	0.000130631	0.00206756
DPYD	-0.439361	3.46755	14.6305	0.00013078	0.00206756
APOC1	-0.478912	4.48767	14.6168	0.000131732	0.0020802
WNK4	0.352669	5.83574	14.6044	0.000132603	0.00209154
DACT1	0.391441	3.89735	14.5861	0.000133899	0.00210953
RSPH9	-0.250496	0.253296	14.564	0.00013548	0.00213151
AQP7	-0.429363	1.9178	14.5622	0.000135607	0.00213151
RPS28	0.29419	8.88602	14.5512	0.000136399	0.0021409
C1QC	-0.412822	6.68792	14.5496	0.000136519	0.0021409
GPR35	0.265718	6.89872	14.543	0.000136996	0.0021447
KNTC1	-0.228984	5.23337	14.5419	0.000137077	0.0021447
PARP12	-0.222762	5.96941	14.522	0.000138535	0.00216503
B2M	-0.249365	11.4297	14.4874	0.000141097	0.00219786
ANKRD36B	-0.387355	1.02468	14.4873	0.000141108	0.00219786
KIAA0922	-0.238092	3.72837	14.4871	0.00014112	0.00219786
SH3BP4	0.206276	7.0356	14.4681	0.000142552	0.00221762
TMEM158	0.374907	4.03024	14.4627	0.000142962	0.00222147
ATL1	0.263573	2.68675	14.4523	0.000143751	0.00223117
SP110	-0.251987	2.58019	14.4469	0.000144166	0.00223433
UGT8	-0.235532	6.31011	14.4454	0.000144283	0.00223433
MEST	0.199272	6.56217	14.4247	0.00014588	0.0022565
HNF1A	0.246475	4.68947	14.3962	0.000148097	0.00228757
MAPK8IP2	-0.54375	2.53071	14.3946	0.000148225	0.00228757
SLC9A5	-0.295898	0.889819	14.3896	0.000148623	0.00229111
CLIP2	0.21031	6.83216	14.3788	0.000149473	0.00230161
LYPD3	-0.528689	2.61535	14.3618	0.000150831	0.00231868
ERMAP	0.156032	3.92186	14.3606	0.000150926	0.00231868
ANKRD36	-0.404127	1.76974	14.3585	0.000151093	0.00231868
PIAS2	-0.239114	4.24202	14.3543	0.000151437	0.00232136
ATPIF1	-0.211585	7.01437	14.3512	0.000151685	0.00232253
ATP5E	0.220017	8.3692	14.3045	0.000155489	0.0023781
MAP3K8	-0.238464	3.86348	14.2872	0.000156928	0.00239742
APOBEC3F	-0.263647	2.20767	14.2821	0.000157357	0.00240034
BMX	0.534527	1.32231	14.2807	0.000157472	0.00240034
ACBD5	-0.181072	5.95696	14.2741	0.000158027	0.00240611
PTPRR	-0.467666	3.73527	14.258	0.000159378	0.00242398
ADAMTSL2	0.370315	3.59705	14.2545	0.000159676	0.0024258
SNX24	-0.288693	2.74433	14.2509	0.000159981	0.00242772
GMEB1	-0.119826	4.36486	14.2192	0.000162705	0.00246631
TMEM63A	0.243834	8.01383	14.2132	0.000163224	0.00247123
CEACAM5	0.308156	11.9542	14.2112	0.000163393	0.00247123
AGA	0.194794	4.31273	14.2055	0.000163889	0.00247599
RPA1	-0.143596	6.54676	14.1544	0.000168402	0.00254134
EMID1	0.376639	3.47367	14.1383	0.00016985	0.00256036
SAP30	-0.197621	3.53567	14.1306	0.000170543	0.00256655
APOBEC1	0.452325	2.63973	14.1277	0.000170808	0.00256655
CCNB3	-0.425537	-0.884833	14.1267	0.000170897	0.00256655
WDR35	0.266236	4.07648	14.1254	0.000171015	0.00256655
SND1	0.168526	8.77418	14.121	0.000171419	0.00256977
SHROOM1	0.289576	5.82391	14.1165	0.000171834	0.00257202
CCL18	-0.631225	4.62427	14.1152	0.000171947	0.00257202
CCDC13	-0.345873	-1.05112	14.1096	0.000172461	0.00257688
RBM15B	0.131807	6.72454	14.1059	0.0001728	0.00257912
ST6GALNAC2	-0.42847	2.75675	14.0977	0.000173553	0.00258752
NT5DC3	-0.290292	5.03695	14.0863	0.00017461	0.00260043
PCNT	-0.190054	5.43723	14.0767	0.000175502	0.00261086
SHROOM4	0.329461	5.04668	14.0621	0.000176875	0.00262815
GLTPD2	-0.442464	0.376708	14.0589	0.000177169	0.00262815
FUT7	0.485812	-0.00193749	14.0582	0.000177244	0.00262815
CPVL	-0.390275	4.44264	14.0501	0.000178009	0.00263661
ACAT1	-0.222215	6.04198	14.048	0.000178202	0.00263661
ACTG2	0.748638	8.27088	14.0084	0.000181997	0.00268984
GLYATL1	0.547111	1.57184	13.9941	0.00018339	0.00270748
RPS27	0.19611	9.44331	13.9865	0.00018413	0.002711
KIAA1147	0.19363	6.31859	13.9863	0.000184144	0.002711
APOE	-0.503227	7.04201	13.9855	0.000184225	0.002711
ORC1	-0.243099	4.22941	13.9723	0.000185522	0.00272506
PDCD1LG2	-0.448661	1.16386	13.9717	0.000185581	0.00272506
RAD9A	-0.192026	4.48251	13.9684	0.000185907	0.00272691
FGFBP2	-0.568362	-1.52374	13.9631	0.00018643	0.00273163
WNT6	0.696242	-0.070853	13.9585	0.000186895	0.0027355
CDCA2	-0.287433	3.75482	13.9551	0.000187224	0.00273737
TTYH3	0.257729	7.94566	13.9428	0.000188461	0.00275202
RNF144B	-0.295905	3.03215	13.9393	0.00018881	0.00275202
KLHL17	-0.325238	3.33194	13.9391	0.000188833	0.00275202
ZSWIM3	0.264486	3.52281	13.9369	0.000189047	0.00275221
ZNF618	-0.367066	4.05593	13.9345	0.000189294	0.00275286
RRM2	-0.235073	7.09205	13.9308	0.000189668	0.00275456
LMO3	0.696166	2.40152	13.9293	0.000189816	0.00275456
CNN1	0.731279	6.88382	13.9252	0.000190227	0.00275758
ENGASE	0.319067	6.73621	13.9135	0.000191422	0.00277196
FANCF	0.172532	5.15142	13.9046	0.000192331	0.00277686
GOLGA8A	-0.455494	3.90124	13.9042	0.000192365	0.00277686
NOTCH1	0.258813	7.4936	13.9028	0.000192512	0.00277686
SATB1	0.34111	5.30937	13.9022	0.000192577	0.00277686
IL6R	-0.348211	4.06236	13.8968	0.000193125	0.00277892
CLEC2D	-0.320196	2.27523	13.8968	0.000193128	0.00277892
FKBP7	0.231184	3.19557	13.8947	0.000193339	0.00277902
TNFSF13B	-0.405366	2.69225	13.887	0.000194134	0.0027875
GTF2IRD1	0.226801	6.53801	13.8791	0.000194952	0.00279382
SLC25A22	-0.238561	5.69971	13.8788	0.000194984	0.00279382
HSH2D	-0.192199	4.51591	13.8655	0.000196368	0.00281069
CREB3L4	0.233249	4.45513	13.8596	0.000196991	0.00281664
MORN1	-0.210263	2.52239	13.8567	0.000197293	0.002818
DIO3	0.556471	2.71272	13.8536	0.000197617	0.00281967
PIGT	0.204085	8.28382	13.8463	0.00019839	0.00282774
IL21R	-0.404405	1.71108	13.8414	0.000198907	0.00283214
RAB27B	-0.479975	3.96798	13.8383	0.000199235	0.00283384
PKNOX1	-0.108296	4.78539	13.8359	0.000199491	0.00283452
DUSP16	0.181409	6.78284	13.8086	0.000202411	0.00287302
SIGLEC11	-0.460184	-1.47662	13.7806	0.000205448	0.00290916
CARD10	0.21697	6.50194	13.7802	0.000205486	0.00290916
ARHGAP11A	-0.254952	5.37599	13.7792	0.000205599	0.00290916
NANOS3	0.585262	1.26976	13.7771	0.000205829	0.00290939
CACNB4	0.521692	0.170908	13.7505	0.000208763	0.0029478
SLC25A28	-0.16846	5.08401	13.7458	0.000209289	0.0029518
MELK	-0.230657	5.2463	13.74	0.000209941	0.0029518
CDC7	-0.251065	3.57847	13.7396	0.000209985	0.0029518
RLF	-0.164054	4.68866	13.7383	0.000210128	0.0029518
PPDPF	0.302493	9.016	13.7383	0.00021013	0.0029518
SAT1	-0.224641	8.63958	13.7222	0.000211931	0.00297403
SLC25A48	-0.513349	0.326859	13.717	0.000212519	0.00297819
RAB11FIP4	0.186412	6.3661	13.7157	0.000212665	0.00297819
FAIM2	0.464646	4.2487	13.7096	0.000213359	0.00298483
C2orf15	0.20889	2.57561	13.7062	0.000213744	0.00298715
RIOK3	-0.225735	6.43326	13.6968	0.000214822	0.00299914
PIK3CD	-0.321943	3.53601	13.6877	0.000215866	0.0030104
VIL1	0.259273	8.79732	13.6859	0.000216071	0.0030104
DHRS12	0.240559	3.95559	13.6771	0.000217084	0.00301836
PCIF1	0.192091	6.29025	13.6771	0.000217086	0.00301836
LSM14B	0.178144	6.24802	13.6743	0.000217407	0.00301974
NUSAP1	-0.23059	5.9261	13.6407	0.000221338	0.00307121
RAD54L	-0.233542	3.9728	13.6353	0.000221972	0.00307687
ACOT11	0.266463	5.21899	13.6288	0.000222742	0.0030844
IGBP1	0.195113	7.00538	13.6242	0.000223292	0.00308887
CTNNAL1	-0.211938	5.06573	13.6125	0.00022468	0.00310492
FRAS1	-0.49698	3.3957	13.6083	0.000225191	0.00310882
CLIC5	-0.326412	5.98206	13.5968	0.000226574	0.00312474
ZNF277	0.19624	4.91426	13.592	0.000227155	0.00312959
CD3E	-0.364608	3.66723	13.5855	0.000227943	0.00313727
DENND2A	0.300137	3.44436	13.5804	0.00022856	0.00314258
RAD9B	-0.314882	-0.301648	13.5778	0.000228878	0.00314378
IYD	0.329977	5.58205	13.5649	0.000230452	0.00315914
DUSP6	-0.267558	6.7637	13.5636	0.000230611	0.00315914
ZWINT	-0.196717	6.00115	13.563	0.000230693	0.00315914
LARP6	0.349956	2.83399	13.5574	0.000231374	0.00316488
COPG2	0.168895	5.70451	13.5558	0.000231577	0.00316488
ARSE	0.422467	6.5186	13.5502	0.000232264	0.00317109
HLA-E	-0.199363	9.7138	13.5382	0.000233763	0.00318835
PGM3	-0.162614	5.74498	13.5222	0.00023576	0.00321238
CD83	-0.227837	3.6364	13.5085	0.000237488	0.00323253
KIAA0141	0.142607	6.201	13.5067	0.000237714	0.00323253
B3GNT6	0.845752	4.28303	13.4879	0.000240102	0.00325983
EPM2AIP1	0.285635	4.54877	13.4872	0.0002402	0.00325983
SLC44A3	0.220499	6.09376	13.4835	0.000240667	0.00326009
CD244	-0.438555	0.464335	13.4833	0.000240698	0.00326009
MEX3C	-0.164476	5.22803	13.4788	0.000241277	0.00326468
CXXC4	0.407984	2.35084	13.445	0.000245664	0.00332073
CSRP2	-0.260033	2.97002	13.4392	0.000246426	0.00332773
STK17A	-0.195829	4.87079	13.4282	0.000247873	0.00334395
ZNF165	-0.233095	2.62197	13.4116	0.000250067	0.00337021
LRRC6	0.346051	2.95293	13.4077	0.000250589	0.00337391
CDCP1	-0.184708	6.99587	13.3992	0.000251727	0.00338564
PRMT6	0.195082	4.66226	13.3975	0.000251958	0.00338564
CD86	-0.376839	2.94482	13.3824	0.000253993	0.00340961
WFS1	0.351538	6.71964	13.366	0.000256231	0.00343627
NCK2	0.172401	6.44334	13.3623	0.000256728	0.00343955
MPHOSPH9	-0.213102	4.02453	13.3536	0.000257925	0.00345219
CSF1	-0.271801	4.82856	13.3515	0.000258216	0.00345269
OXCT1	-0.340531	4.99814	13.3373	0.000260179	0.0034712
DERL2	-0.164892	5.00553	13.3373	0.000260181	0.0034712
RPS29	0.227433	8.89244	13.336	0.000260365	0.0034712
EIF4A1	-0.250117	3.23924	13.3278	0.000261495	0.00348285
C1orf53	0.317093	1.8851	13.3204	0.000262538	0.0034855
PLEKHA6	0.201078	7.26645	13.32	0.00026259	0.0034855
FAM196A	-0.616282	-0.732589	13.32	0.000262593	0.0034855
HOXD3	-0.438056	-1.03487	13.3191	0.000262718	0.0034855
NYNRIN	0.299752	5.70343	13.311	0.000263855	0.00349717
ZFP64	0.16125	5.32376	13.2999	0.000265413	0.00351287
FCER1G	-0.3547	4.52318	13.2989	0.000265556	0.00351287
PTK7	0.357299	6.92902	13.2966	0.000265885	0.00351382
HDX	0.380595	1.00251	13.2877	0.000267155	0.00352717
CACNA1C	0.404351	4.47362	13.2771	0.000268662	0.00354344
AKR1C4	0.72469	0.81171	13.2754	0.000268907	0.00354344
CEP85	-0.168954	4.56884	13.2692	0.000269798	0.00355173
CNGA1	0.414629	1.9832	13.2659	0.000270278	0.00355347
EXOSC9	-0.164687	4.78328	13.2634	0.000270636	0.00355347
ARFGAP1	0.247862	7.33911	13.2629	0.000270713	0.00355347
ANO1	-0.424558	5.48925	13.2463	0.000273116	0.00357909
CDCA5	-0.2182	5.84856	13.2458	0.000273191	0.00357909
VAMP5	-0.335014	4.08298	13.2438	0.000273476	0.00357939
NFKB2	-0.206266	5.99968	13.2411	0.000273881	0.00358124
IDH3A	-0.171467	5.28337	13.2053	0.000279157	0.00364672
CXCL16	-0.230544	6.91133	13.1835	0.000282419	0.0036858
ANGPTL6	-0.286342	-0.962256	13.1809	0.000282812	0.00368739
MAP2K1	-0.128875	5.91015	13.1547	0.000286802	0.00373584
LILRB4	-0.426483	3.72326	13.1439	0.000288458	0.00375382
ANTXR2	-0.267494	6.32988	13.129	0.000290753	0.00378007
APBB1IP	-0.356908	2.76256	13.1241	0.000291523	0.00378645
MYH11	0.760035	9.34572	13.1184	0.000292407	0.00379302
IL20RA	0.252286	5.17287	13.1173	0.000292585	0.00379302
CNTD2	-0.483247	2.59208	13.1073	0.000294147	0.00380963
RGL4	-0.285225	0.205867	13.1018	0.000295017	0.00381671
GIF	0.738046	1.40953	13.1003	0.000295254	0.00381671
CBR1	-0.228821	6.09501	13.0905	0.000296793	0.00383297
MRPL45	0.209973	6.04003	13.0717	0.000299798	0.00386811
FOXL1	0.2948	2.81271	13.06	0.000301665	0.00388838
ZNF213	0.242096	5.01308	13.0583	0.00030194	0.00388838
SERTAD2	-0.168296	5.02045	13.0555	0.000302388	0.00389045
CD160	-0.396936	-0.708442	13.0364	0.000305502	0.00392682
FRMD8	-0.166646	5.78852	13.03	0.000306534	0.00393635
COL9A1	0.562744	2.74072	13.0261	0.000307174	0.00394086
KIF19	0.689776	2.06132	13.0171	0.000308654	0.00395275
ANO4	0.516586	-1.29754	13.017	0.000308681	0.00395275
ZNF496	0.156331	5.25286	13.0145	0.000309092	0.00395429
DCBLD1	-0.170291	4.91603	13.0043	0.000310778	0.0039711
SMC3	-0.179353	6.31824	13.003	0.00031099	0.0039711
TIGD3	-0.298724	0.276846	12.99	0.00031316	0.00399371
BLOC1S2	-0.181896	4.77089	12.9886	0.000313397	0.00399371
CEP76	-0.20363	3.24013	12.9871	0.00031364	0.00399371
FANCA	-0.214633	5.00103	12.98	0.000314831	0.00400448
ADRA1D	-0.540971	-0.83604	12.9786	0.000315075	0.00400448
SUSD1	0.161317	4.74742	12.9679	0.000316874	0.00402359
SYCP3	-0.473301	-1.10477	12.9617	0.000317921	0.00403312
PIK3C2B	0.169654	6.62783	12.9373	0.000322101	0.00408235
CASP3	-0.157953	5.93454	12.9281	0.000323693	0.00409663
FOXA3	0.277616	5.64049	12.9273	0.00032383	0.00409663
NAT8L	-0.59032	0.520244	12.9204	0.000325028	0.00410797
EFNA4	0.199414	5.03278	12.9069	0.000327372	0.00413118
FAM160A1	-0.234218	2.79247	12.9063	0.000327472	0.00413118
FCGR1B	-0.451608	-1.26754	12.9042	0.000327837	0.00413197
HSP90B1	-0.190675	10.1832	12.8967	0.000329159	0.00414478
UBAC1	-0.163626	5.82165	12.8908	0.000330197	0.00415402
VSIG4	-0.462427	3.79467	12.8811	0.000331922	0.00417186
DET1	0.150465	2.71514	12.8706	0.000333777	0.00419131
SLC39A4	0.351589	7.19227	12.8674	0.000334355	0.00419469
RPL13	0.261748	11.0662	12.855	0.000336579	0.00421531
FEN1	-0.192489	6.01178	12.8548	0.000336618	0.00421531
ERLIN1	-0.141117	6.60658	12.843	0.000338745	0.00423805
SLAMF8	-0.374452	3.62252	12.8359	0.000340024	0.00425014
ATL3	-0.19163	6.33459	12.8338	0.000340408	0.00425104
ADAP2	-0.25779	2.93695	12.8318	0.00034077	0.00425166
CMTM2	-0.371307	-0.871425	12.8223	0.000342521	0.00426945
DUOXA2	0.720515	5.50143	12.8206	0.000342823	0.00426945
SUPV3L1	-0.141183	5.27342	12.8175	0.000343384	0.00427252
PYGL	-0.35408	5.54915	12.8139	0.000344045	0.00427683
ATP2B1	-0.19689	6.09033	12.8122	0.000344362	0.00427688
SH3BGRL	0.264076	6.43461	12.799	0.000346813	0.0043034
HJURP	-0.205578	4.97355	12.7913	0.000348235	0.00431709
NDC80	-0.234612	4.19148	12.7848	0.000349455	0.00432828
TFAP2A	-0.524179	2.97202	12.7803	0.000350286	0.00433463
SLC2A8	0.287943	5.87781	12.7744	0.000351392	0.00434436
ASPSCR1	0.244004	5.76448	12.7585	0.000354391	0.00437746
PLA2G16	-0.348272	5.51895	12.7389	0.000358121	0.00441685
TEX11	-0.472494	-0.748019	12.7384	0.000358228	0.00441685
C6orf1	0.230139	4.46598	12.7345	0.000358967	0.00442195
C11orf49	0.17159	5.64521	12.7299	0.000359854	0.00442887
DZANK1	0.256841	1.89092	12.71	0.000363715	0.00447235
CD55	-0.346031	7.62337	12.6981	0.000366033	0.00449678
MRPS18C	-0.137831	4.02821	12.6952	0.000366602	0.00449972
CCDC150	-0.301853	1.81616	12.6831	0.000368968	0.00452327
GNGT2	-0.29428	0.148411	12.6817	0.000369244	0.00452327
ANGEL1	0.164673	5.4503	12.6804	0.000369518	0.00452327
KCNN4	0.352837	7.01876	12.6722	0.000371129	0.00453616
FIZ1	0.164168	4.45646	12.671	0.000371367	0.00453616
SPTBN5	0.458278	3.22193	12.67	0.000371571	0.00453616
LYN	-0.204821	6.26759	12.6646	0.000372646	0.0045448
GLS2	-0.333874	0.450602	12.6631	0.000372946	0.0045448
ELMO2	0.152762	5.61171	12.6549	0.000374578	0.0045606
BAG3	-0.204166	6.01278	12.6386	0.000377865	0.00459565
MRPS5	-0.124619	6.27352	12.6367	0.000378256	0.00459565
SLC31A2	-0.30762	0.420935	12.6356	0.000378469	0.00459565
PNCK	0.655468	1.72153	12.6293	0.000379749	0.00460708
CEP55	-0.233581	5.59934	12.6064	0.000384424	0.00465965
SPIB	-0.625413	2.19968	12.5991	0.000385926	0.00466446
NEURL2	0.297461	0.371231	12.5987	0.000386018	0.00466446
ZNF500	0.137528	3.98405	12.5983	0.000386108	0.00466446
PHF13	-0.134974	4.68035	12.5978	0.000386192	0.00466446
SLC7A7	-0.300877	4.84381	12.5958	0.000386616	0.00466544
RFWD2	0.122516	6.10147	12.5932	0.000387155	0.00466683
CH25H	0.375862	2.53685	12.5919	0.000387416	0.00466683
CD3G	-0.357569	1.73324	12.588	0.00038824	0.00467262
ZNF581	0.228244	4.95022	12.5826	0.000389356	0.0046816
JUN	0.239033	8.50926	12.5811	0.000389675	0.0046816
CD6	-0.29055	3.22613	12.5789	0.000390133	0.00468298
PCBP4	0.229864	5.18133	12.5701	0.000391977	0.00470096
RPS6	0.230325	11.7682	12.5594	0.000394225	0.00472376
ATP5A1	-0.191131	9.06003	12.5454	0.000397184	0.00475503
ADCK1	0.187787	4.07249	12.542	0.000397903	0.00475945
TMPRSS13	0.488781	3.83999	12.5386	0.000398623	0.00476304
CXXC5	0.204557	6.68548	12.5373	0.000398903	0.00476304
BUB1	-0.202828	5.58095	12.5311	0.000400231	0.00477242
SEC11C	-0.215862	5.63706	12.5304	0.000400389	0.00477242
PTCH1	0.270156	5.90495	12.5199	0.000402651	0.00479283
GLTSCR2	0.204881	8.7418	12.5191	0.000402806	0.00479283
FCGR2B	-0.453895	2.07656	12.5165	0.000403384	0.00479552
INO80C	-0.169902	4.06787	12.5119	0.000404372	0.00480306
SLC15A1	-0.698966	2.86853	12.5102	0.000404739	0.00480323
EXO1	-0.226104	4.10981	12.5066	0.000405512	0.00480821
PLA2G2D	-0.639888	1.43685	12.504	0.000406077	0.00481072
STIP1	-0.143385	7.84864	12.5019	0.000406537	0.00481199
SERPINE1	-0.444325	5.86279	12.4947	0.000408107	0.00482637
LAMP3	-0.298131	3.3622	12.479	0.000411552	0.00486288
TEKT5	0.544287	-0.816708	12.4747	0.000412501	0.00486987
NECAP1	-0.149141	5.43518	12.4714	0.000413223	0.00487417
PLAC8	-0.499837	5.82448	12.4638	0.000414907	0.00488731
GZMM	-0.428143	0.348083	12.4632	0.000415055	0.00488731
CISH	0.230711	5.03848	12.4521	0.000417513	0.004912
MB21D2	0.253884	3.42411	12.4432	0.000419515	0.00493129
DMPK	0.274101	5.15422	12.4332	0.000421776	0.00495359
CDK1	-0.246056	6.24734	12.4187	0.00042505	0.00498196
UBA6	-0.188262	5.85988	12.4186	0.000425088	0.00498196
MAP3K15	-0.428428	-2.07563	12.4154	0.000425817	0.00498196
CDH16	0.835005	1.496	12.415	0.000425906	0.00498196
NUDT4	0.217137	6.74265	12.4145	0.000426021	0.00498196
KLHL3	0.373875	2.98631	12.4114	0.000426718	0.00498582
SLC9A3	-0.607152	5.37833	12.3894	0.000431788	0.00503806
COL11A2	0.536751	0.963679	12.3878	0.000432144	0.00503806
FBXL17	0.174314	4.83516	12.3871	0.000432299	0.00503806
FGFR4	0.320928	7.2428	12.3824	0.00043339	0.00504645
HCST	-0.374299	1.31253	12.3782	0.000434377	0.00505362
COL21A1	0.443815	0.61049	12.3762	0.000434848	0.00505478
LRRTM2	-0.646564	0.0757118	12.3719	0.000435848	0.00506209
RPL10	0.194641	11.0841	12.3617	0.000438225	0.00508356
AP3M2	-0.185829	4.60239	12.3608	0.000438444	0.00508356
CYB5A	-0.191815	6.02447	12.3369	0.000444088	0.00514206
KIAA0355	0.15258	5.30982	12.3363	0.000444245	0.00514206
CD40	-0.34032	3.88235	12.3301	0.000445723	0.00515479
FAM195B	0.220388	5.68709	12.3276	0.000446312	0.00515721
SUSD2	-0.42905	2.95725	12.326	0.000446699	0.00515731
FSTL4	0.637479	0.62554	12.3243	0.000447097	0.00515753
MAFF	-0.199628	5.19576	12.3204	0.000448027	0.00516388
CDCA8	-0.190336	5.80082	12.3173	0.000448769	0.00516395
PIGM	0.151871	4.5616	12.3172	0.000448792	0.00516395
PPP4R1	-0.165916	5.88696	12.3086	0.000450881	0.00518361
CD3D	-0.356697	2.60619	12.2985	0.000453311	0.00520715
STAC3	-0.225884	1.73926	12.2727	0.000459628	0.00527526
CCNT1	-0.154942	5.48509	12.2683	0.000460712	0.00528324
GAL3ST2	0.415488	3.39637	12.2634	0.000461928	0.00529273
ZBTB43	-0.155448	4.13783	12.2531	0.000464474	0.00531743
LEAP2	-0.277737	0.938777	12.2318	0.000469808	0.00536959
CD209	-0.421362	2.86552	12.2298	0.000470329	0.00536959
MYH7B	0.567196	3.01833	12.2292	0.000470476	0.00536959
SLAMF9	-0.538394	-0.580443	12.2287	0.000470608	0.00536959
PLTP	0.363404	6.964	12.221	0.000472555	0.00538728
GATM	0.408118	4.33171	12.2189	0.000473074	0.00538869
TES	0.157472	7.16921	12.2102	0.000475299	0.00540854
GALNT10	0.176556	6.57316	12.2084	0.000475745	0.00540854
GPR55	0.543889	0.626124	12.2074	0.000476009	0.00540854
PLCG1	0.219415	6.81435	12.2034	0.000477029	0.00541561
NKD1	0.539457	6.96166	12.1941	0.000479403	0.00543803
SLC24A1	0.179211	3.72719	12.1922	0.00047991	0.00543925
BATF	-0.40026	2.62289	12.1869	0.000481255	0.00544995
CEP112	0.265723	2.60228	12.1765	0.000483955	0.00547597
TRPC4AP	0.159304	7.55727	12.1702	0.000485592	0.0054871
CDH15	-0.45448	-1.21548	12.1696	0.000485745	0.0054871
ZNF3	0.143106	5.8226	12.1517	0.00049044	0.00553555
WAS	-0.311701	3.03074	12.148	0.000491418	0.00554199
ZSWIM1	0.202441	4.77789	12.1444	0.00049236	0.00554802
C10orf107	0.495819	-1.4089	12.1334	0.00049526	0.00557499
SLC15A3	-0.309954	4.76541	12.1322	0.00049559	0.00557499
UBE2D4	0.134931	4.29202	12.1307	0.000495983	0.00557499
INPP1	-0.186653	5.20761	12.1131	0.000500685	0.00562321
QPCT	0.40792	5.47072	12.1097	0.000501604	0.0056244
AMMECR1L	0.0999307	5.45634	12.1096	0.000501618	0.0056244
TNFRSF9	-0.351976	1.82638	12.1074	0.000502227	0.00562659
APOL4	-0.354645	3.35478	12.0959	0.00050534	0.00565339
RFXANK	0.191449	5.67572	12.0955	0.000505449	0.00565339
ZDHHC11	-0.487209	1.58388	12.0844	0.000508467	0.00568247
KMO	-0.344769	0.20697	12.074	0.000511288	0.00570931
VEZF1	0.118366	5.90642	12.0337	0.000522459	0.00582796
ACY3	0.359736	3.9535	12.0326	0.00052277	0.00582796
AIF1	-0.307703	3.6236	12.0189	0.000526626	0.00586615
PRR14L	-0.14815	5.79068	11.9971	0.000532828	0.00593038
TDGF1	0.447717	5.17302	11.9912	0.000534515	0.0059443
KCTD16	0.674221	0.237883	11.9866	0.000535835	0.00595411
SLC24A3	0.35793	3.7331	11.9841	0.000536575	0.00595747
PGLS	0.209276	6.40468	11.9812	0.0005374	0.00596177
PDE6B	-0.384398	0.00832234	11.9723	0.00053997	0.0059854
DHX35	0.167112	4.73922	11.9621	0.000542946	0.00601349
TMEM41B	-0.159313	5.61262	11.948	0.000547057	0.00605409
LARS2	0.163077	5.79722	11.9426	0.000548661	0.00606691
SLC31A1	-0.140035	6.42399	11.941	0.000549124	0.00606711
C20orf196	0.271786	3.54877	11.9344	0.000551074	0.00608059
HAUS8	-0.164814	3.60603	11.9333	0.000551398	0.00608059
ATP1A2	0.798803	2.35798	11.9323	0.000551684	0.00608059
H2AFJ	0.294835	6.72373	11.9277	0.000553068	0.00609091
GIMAP4	-0.300565	3.82166	11.9199	0.000555362	0.00611123
SHH	0.323118	5.11664	11.8917	0.000563852	0.00619964
GNAS	0.190012	10.1699	11.8802	0.000567324	0.00623279
FAM63A	0.180713	4.86119	11.8737	0.000569332	0.0062498
SEC31B	-0.30789	2.82007	11.8702	0.000570397	0.00625644
WISP2	-0.696916	0.868348	11.8681	0.000571023	0.00625827
PPARG	0.236524	6.29899	11.8463	0.000577757	0.00632697
AKNAD1	0.417585	-0.71252	11.8412	0.000579334	0.00633915
FGFR3	0.354631	5.43075	11.8344	0.000581479	0.00635561
GIT2	-0.131183	4.57931	11.8334	0.000581773	0.00635561
CAND1	-0.131739	7.09318	11.8272	0.000583707	0.00637163
C2orf88	-0.433518	3.73417	11.8243	0.000584639	0.00637669
COL13A1	-0.2864	1.91903	11.8167	0.000587011	0.00639743
SLC39A11	0.167943	6.10927	11.813	0.000588196	0.00640522
PBK	-0.297459	4.78578	11.802	0.000591656	0.00643774
TSC22D1	0.199937	8.7686	11.794	0.00059421	0.00646037
PLEKHA2	0.198469	6.00633	11.7899	0.000595539	0.00646966
RPSA	0.204168	10.082	11.7873	0.000596358	0.00647026
ADNP	0.146883	7.38153	11.7863	0.000596669	0.00647026
SLC12A9	0.204021	6.555	11.7852	0.000597021	0.00647026
SLC1A3	-0.452742	2.35378	11.7816	0.000598178	0.00647666
FBXL22	0.362814	1.27997	11.7804	0.000598563	0.00647666
COG2	0.130969	5.65657	11.7676	0.00060272	0.00650963
PODXL	-0.229468	6.70633	11.7673	0.000602794	0.00650963
CD19	-0.456856	0.876289	11.766	0.000603224	0.00650963
GSPT2	0.382553	4.17446	11.764	0.000603887	0.00650963
CHADL	0.323635	1.3453	11.7636	0.000604001	0.00650963
NKD2	0.442926	5.08904	11.761	0.000604845	0.00651357
USP48	-0.12824	5.85757	11.7582	0.000605758	0.00651824
TFAP2E	-0.372949	0.171474	11.7524	0.000607646	0.00652859
EXOSC10	-0.111943	6.23098	11.7523	0.000607678	0.00652859
METTL13	0.137873	6.02786	11.7458	0.00060981	0.00654632
SLC45A3	0.279935	4.73134	11.7372	0.000612632	0.00657144
C1orf95	0.683828	2.09953	11.7349	0.000613398	0.00657447
MEGF11	0.583431	0.526458	11.7321	0.000614323	0.0065792
C1orf174	-0.122591	5.02466	11.7215	0.000617811	0.00661135
C11orf1	0.200514	4.46527	11.7178	0.000619065	0.00661826
GNB3	-0.313696	0.415663	11.7157	0.000619745	0.00661826
ACAP1	-0.299622	3.31943	11.7152	0.000619914	0.00661826
KIF23	-0.197407	5.08095	11.7092	0.000621929	0.00663456
VAPA	-0.158849	6.98867	11.7066	0.000622783	0.00663847
NSUN7	0.248661	3.35868	11.6905	0.000628214	0.00669112
TCEAL1	0.211337	4.2061	11.6797	0.000631858	0.00672467
MMP24	0.362307	1.98969	11.6723	0.00063438	0.00674624
RUNDC3A	0.610391	1.09395	11.6467	0.000643182	0.0068345
ATAD5	-0.229537	3.55783	11.6439	0.000644141	0.00683936
EED	-0.124474	4.71134	11.6407	0.000645254	0.00684582
ENTPD6	0.241249	8.21088	11.6223	0.000651653	0.006902
TTC9B	-0.398121	-1.09027	11.6212	0.000652054	0.006902
C12orf65	-0.118646	4.44718	11.6211	0.000652069	0.006902
AP1G2	0.2028	5.86543	11.6179	0.000653184	0.00690452
BTLA	-0.403571	-0.348168	11.6175	0.000653353	0.00690452
SCT	0.584302	0.18355	11.6161	0.000653829	0.00690452
CTTNBP2	0.40801	3.94634	11.6144	0.000654423	0.00690543
CCDC113	0.258388	3.77238	11.6108	0.000655688	0.00691342
SCIN	-0.429174	4.35124	11.5963	0.000660832	0.00696226
AMACR	0.298001	4.65738	11.5943	0.000661559	0.00696453
FAM131C	-0.457478	-0.458559	11.587	0.000664128	0.00698083
RASAL3	-0.30359	3.07429	11.587	0.000664133	0.00698083
PSME1	-0.183788	8.0205	11.5846	0.000665019	0.00698475
MKI67	-0.232311	7.78459	11.567	0.00067133	0.0070456
NPHP1	0.256317	1.8521	11.5576	0.000674724	0.00707576
CELSR3	0.335368	4.89645	11.5526	0.000676543	0.00708701
ZNF362	0.192824	4.46498	11.5518	0.000676838	0.00708701
EXPH5	-0.242891	4.55272	11.5495	0.000677673	0.0070903
C8G	-0.504451	1.55479	11.5419	0.000680441	0.0071138
CST3	0.309017	9.3163	11.5214	0.000687979	0.00718708
NDST3	0.43482	-1.05134	11.5135	0.000690911	0.00721039
SRPX2	0.420775	5.29543	11.5126	0.000691269	0.00721039
COL9A3	0.538109	5.05086	11.4919	0.000698994	0.00728538
TMEM98	0.206396	6.64894	11.4844	0.000701841	0.00730946
CEACAM6	0.364047	10.7547	11.4825	0.000702559	0.00731134
INHBB	0.477764	3.55661	11.4738	0.000705825	0.00733972
CHRM3	0.365487	4.38481	11.4687	0.000707792	0.00734498
VNN1	-0.606631	3.91956	11.4678	0.00070811	0.00734498
SULT1C4	-0.636206	1.57707	11.4676	0.000708215	0.00734498
PCSK5	-0.357174	4.06566	11.4668	0.00070849	0.00734498
PRDM10	-0.118057	3.83568	11.4598	0.000711165	0.00736711
TRIM59	-0.198968	3.68462	11.4583	0.000711751	0.00736757
CCDC77	-0.170945	3.43441	11.4512	0.000714489	0.0073903
USP28	-0.135397	4.86608	11.4489	0.000715371	0.0073938
PXMP4	0.193786	5.0872	11.4136	0.000729086	0.00752983
DCAF7	0.119732	7.53385	11.3998	0.000734514	0.00758014
BAG2	-0.386495	4.00642	11.3977	0.000735354	0.00758306
TFPI	-0.315799	4.35625	11.393	0.000737223	0.00759658
CYP4B1	-0.551311	-0.790496	11.3877	0.000739304	0.00761226
S100A2	0.495849	3.7391	11.3846	0.000740571	0.00761954
UTS2	-0.579167	-0.0307005	11.3753	0.000744269	0.0076518
FCGBP	0.668132	9.9771	11.3733	0.000745069	0.00765405
H3F3A	0.28668	5.21685	11.3718	0.000745658	0.00765405
NBEAL2	0.241039	7.56447	11.3706	0.000746174	0.00765405
ADORA2A	-0.359049	-1.90328	11.3643	0.000748682	0.00767399
SLC9A7	-0.339094	3.97847	11.3614	0.000749875	0.00768044
RNGTT	-0.152531	4.48072	11.3583	0.000751106	0.00768726
FAM129C	-0.532582	-0.457496	11.3566	0.000751805	0.00768863
GPR83	0.764061	0.15871	11.3502	0.000754404	0.00770942
RPS11	0.191187	10.858	11.3451	0.000756485	0.00772489
ZNF586	-0.204214	3.11618	11.34	0.000758548	0.00774014
SLBP	-0.142719	6.19419	11.3323	0.000761717	0.00776606
IFI27L1	-0.221131	3.32023	11.331	0.000762229	0.00776606
OLFML2A	0.275983	4.41468	11.323	0.000765535	0.00779391
NDUFA3	0.249991	6.08557	11.3215	0.000766129	0.00779413
DNAJC11	-0.140381	5.63802	11.2924	0.000778262	0.00791165
TRIM14	-0.145363	6.34735	11.2855	0.000781127	0.00793486
RBM15	-0.153172	4.00329	11.2829	0.00078224	0.00794023
EVL	-0.272393	4.56072	11.2799	0.000783499	0.00794708
FAM71E1	0.271255	2.02234	11.2771	0.000784698	0.00795332
C1orf56	0.180614	2.93063	11.2726	0.000786579	0.00796646
CLDN3	0.352096	9.15696	11.2711	0.000787231	0.00796713
ICA1	0.186786	6.39485	11.2684	0.000788396	0.00797299
ZNF579	0.284975	4.1148	11.2625	0.000790882	0.00799219
AKAP1	0.151131	8.01918	11.2541	0.000794466	0.00802246
SGPP2	-0.229419	5.71471	11.2356	0.000802424	0.00809681
ERCC6L	-0.239179	3.48539	11.2212	0.000808683	0.00815392
ZNF513	0.171375	4.52341	11.217	0.000810514	0.00816633
ZNF629	0.145835	5.64685	11.2057	0.00081548	0.00821029
SLC41A2	-0.253676	4.47325	11.1957	0.000819887	0.00824856
TNNC2	0.541473	4.38096	11.1942	0.000820536	0.00824899
ANLN	-0.226598	6.13489	11.1917	0.000821633	0.00825393
TBC1D16	0.203554	6.72017	11.1872	0.000823656	0.00826814
PLK4	-0.192358	4.0757	11.1768	0.000828273	0.00830836
ADH4	0.582273	0.229822	11.1725	0.000830176	0.00832132
TMX2	-0.130641	6.863	11.166	0.000833105	0.00834453
OSR1	-0.524299	0.957474	11.1499	0.000840381	0.00841122
DOK2	-0.322671	2.88306	11.1444	0.000842836	0.00842959
KIFC3	-0.281052	4.5837	11.1417	0.000844085	0.00843449
GALNT11	0.132111	5.44936	11.1406	0.000844565	0.00843449
GUSB	0.175544	6.97155	11.1384	0.000845603	0.00843867
SPAG5	-0.183538	5.5502	11.1307	0.000849114	0.0084675
HSPA6	-0.486486	2.93445	11.1267	0.000850917	0.00847927
SLC7A6	0.18654	4.81395	11.1149	0.000856356	0.00852723
ARID3A	0.339277	5.96212	11.1099	0.000858698	0.00854429
PCDH18	0.267069	4.42282	11.1061	0.000860423	0.00855521
HHEX	-0.295691	2.10997	11.1013	0.000862691	0.0085715
FAM46A	-0.260447	5.07325	11.0932	0.000866461	0.00860267
HOMEZ	0.131962	4.55721	11.0908	0.000867573	0.00860744
IQGAP2	-0.316586	5.70897	11.0782	0.000873474	0.00865967
C2CD2L	-0.158375	4.76763	11.075	0.000874996	0.00866844
BUB1B	-0.211075	5.0765	11.0694	0.000877619	0.00868272
SCPEP1	-0.22685	5.13725	11.0692	0.000877713	0.00868272
GTSE1	-0.187266	4.69086	11.0453	0.000889139	0.00878937
RPS18	0.228148	11.4515	11.0427	0.000890352	0.00879497
TBC1D10C	-0.330232	2.72278	11.0403	0.000891542	0.00880034
EEF2	0.207123	12.0821	11.0376	0.000892834	0.0088067
FAM64A	-0.222738	3.888	11.0331	0.000894972	0.00882141
TSR1	-0.144284	5.88253	11.0311	0.000895964	0.00882479
SAMD13	0.30332	3.20394	11.0286	0.000897163	0.00882981
FSTL3	-0.332106	4.90538	11.0265	0.000898193	0.00882981
POLR2J	0.201151	5.71466	11.026	0.000898419	0.00882981
TACSTD2	-0.578055	5.71235	11.0237	0.000899519	0.00883424
SOD3	0.441691	7.06697	11.0193	0.000901668	0.00884896
CEBPA	0.268186	5.84389	11.0158	0.000903362	0.0088592
THRA	0.212095	6.76009	11.0122	0.000905141	0.00887026
CXCR2	0.490963	1.19547	11.0104	0.000906038	0.00887265
CD47	-0.160483	7.20892	11.0074	0.000907466	0.00888025
SYTL3	-0.210885	1.88841	11.0007	0.000910751	0.00890599
NAT9	0.174525	5.49052	10.9935	0.0009143	0.00892663
IQSEC1	0.161256	5.67818	10.9916	0.000915259	0.00892663
CHAC2	-0.2665	2.42779	10.9915	0.000915319	0.00892663
DAPK2	0.259163	4.99268	10.9911	0.000915485	0.00892663
ARHGAP28	0.338661	1.23096	10.9869	0.000917584	0.00893333
TNFSF10	-0.216115	6.33422	10.9865	0.000917756	0.00893333
GRPEL1	-0.140459	5.95629	10.9858	0.00091814	0.00893333
UGCG	-0.169762	5.5923	10.9824	0.000919807	0.00894316
CEP70	-0.226821	4.0788	10.9767	0.000922645	0.00896434
RRH	-0.347792	-2.25349	10.9724	0.000924775	0.00897526
KLHL13	0.540258	2.98157	10.9718	0.000925087	0.00897526
MAK	-0.420086	0.00861118	10.9662	0.000927872	0.00899587
CCDC114	-0.381933	-0.522774	10.9629	0.000929556	0.00900578
NFASC	0.333319	3.95857	10.9577	0.000932155	0.00902453
PPP1R3C	0.449069	1.68705	10.9526	0.000934712	0.00903857
UFC1	0.14959	7.01258	10.9522	0.000934932	0.00903857
PDZRN3	0.321657	4.30628	10.95	0.000936019	0.00904265
PCTP	0.170618	5.4192	10.9461	0.000938029	0.00905564
RER1	-0.138896	7.00108	10.9148	0.000953973	0.0092001
SLC25A37	-0.198401	5.48898	10.9141	0.000954345	0.0092001
UBOX5	0.169225	4.27959	10.9104	0.00095625	0.00921194
RPLP1	0.224668	10.9245	10.9089	0.000957038	0.00921301
MON1B	0.111955	6.31401	10.9023	0.000960465	0.00922701
HTRA4	-0.429454	-0.903595	10.9023	0.000960466	0.00922701
SPHK1	-0.390795	4.06678	10.9021	0.000960562	0.00922701
NUDT5	-0.137876	6.4015	10.9008	0.000961204	0.00922701
CTNNB1	0.134585	9.46097	10.8962	0.000963627	0.00924376
ENAH	0.210102	6.67297	10.8873	0.000968256	0.00928162
VWA5A	0.279403	5.5227	10.8821	0.000970962	0.00930101
LPCAT1	-0.235795	6.29614	10.8764	0.000973983	0.00932338
BAIAP2L1	0.174674	7.16762	10.8706	0.000977004	0.0093391
SUSD3	0.39779	3.2067	10.8703	0.000977213	0.0093391
MS4A7	-0.364403	3.60296	10.8691	0.000977802	0.0093391
PRDX1	-0.139857	8.36037	10.8681	0.000978369	0.0093391
ANKRD13A	-0.124223	5.5596	10.8563	0.000984619	0.00939217
SHROOM3	-0.171775	7.21131	10.8479	0.000989091	0.00942822
DNAJC25	-0.136929	3.47183	10.8237	0.00100211	0.00953991
SLC28A2	-0.70467	3.70416	10.8235	0.00100221	0.00953991
JMJD4	0.16092	4.2462	10.8205	0.00100383	0.00954867
GINS3	-0.179034	3.72778	10.8188	0.00100474	0.0095506
SCARB1	0.217028	7.2224	10.8173	0.00100554	0.00955156
TRAF3IP3	-0.320438	2.13239	10.8063	0.00101154	0.00960186
PSD2	-0.451247	-1.19101	10.8032	0.00101327	0.00961163
BLVRA	-0.275775	4.21753	10.7955	0.00101744	0.00964446
MAP6D1	-0.24349	1.33703	10.7868	0.00102224	0.00967714
EPHB4	0.176003	7.62561	10.7867	0.00102231	0.00967714
GRIN3A	-0.317245	0.294272	10.7815	0.00102518	0.00969753
PRUNE2	0.403858	5.98663	10.7657	0.00103396	0.00977376
FAS	-0.269466	4.24367	10.7583	0.00103815	0.00980657
PEX11G	0.235458	2.53553	10.7509	0.00104226	0.00983537
ACSS1	0.252221	6.79837	10.7497	0.00104298	0.00983537
CR2	-0.649358	2.47081	10.749	0.00104336	0.00983537
DECR2	0.232117	5.37937	10.746	0.00104506	0.00984454
RAB6B	-0.327576	2.46051	10.7442	0.00104609	0.00984742
PARK2	0.319418	1.14679	10.7382	0.00104949	0.0098726
DHRSX	0.194245	5.35487	10.735	0.00105126	0.00988246
INCENP	-0.161718	5.52046	10.7301	0.00105405	0.00990181
TLCD1	0.272504	4.28525	10.7197	0.00105998	0.00995068
OTOF	0.553854	-0.151963	10.7125	0.00106414	0.00998091
CRIP1	-0.388164	2.5027	10.7116	0.00106467	0.00998091
SMO	0.319536	3.78168	10.6916	0.00107621	0.0100757
SLC6A14	-0.551845	4.39075	10.6915	0.00107626	0.0100757
SAR1B	-0.148083	5.88361	10.6869	0.00107895	0.0100939
COL4A5	0.419931	2.40545	10.6821	0.00108175	0.0101132
PRDM11	0.204662	3.84124	10.6804	0.00108274	0.0101155
SCN2A	-0.650075	-0.226038	10.6759	0.00108543	0.0101336
NARS	-0.139156	7.51333	10.6734	0.00108685	0.0101339
SPATA12	0.285929	0.448139	10.6733	0.00108694	0.0101339
NAGLU	0.175566	5.74351	10.6719	0.00108774	0.0101344
PSCA	-0.844562	2.79506	10.6651	0.00109175	0.0101647
PLEKHB2	-0.112921	7.56522	10.6633	0.00109281	0.0101677
PFKP	-0.223861	7.37506	10.6549	0.00109781	0.0102072
RALY	0.206189	8.6162	10.6362	0.00110896	0.0103038
ADAR	-0.120371	8.42922	10.6237	0.00111645	0.0103664
KLHDC7A	0.480424	1.17171	10.6205	0.00111838	0.0103772
MBOAT1	-0.21101	4.14098	10.6192	0.0011192	0.0103777
RTP4	-0.265261	2.97741	10.6117	0.00112375	0.0104099
SMOC1	-0.599564	3.6848	10.6109	0.0011242	0.0104099
PERP	0.20617	9.20557	10.6062	0.00112708	0.0104295
ZDHHC4	0.146681	5.77602	10.6033	0.00112885	0.0104388
ZNF580	0.225059	4.4943	10.5989	0.00113153	0.0104565
ZNF304	-0.362273	2.05184	10.5887	0.00113783	0.0105075
RNF34	-0.101219	5.42126	10.5803	0.001143	0.0105481
C1QBP	-0.217337	7.59546	10.5751	0.00114622	0.0105707
TSSK6	0.246343	1.3672	10.5723	0.00114797	0.0105748
BMPR1B	0.587155	0.453325	10.5719	0.00114822	0.0105748
PSMA4	-0.162056	7.21344	10.5692	0.00114986	0.0105817
POLR3C	0.120536	5.16585	10.5682	0.00115053	0.0105817
PCOLCE2	-0.632223	1.14077	10.5627	0.00115395	0.010606
CAPN9	0.517297	3.55748	10.5587	0.00115643	0.0106169
SMAP2	-0.140141	5.63399	10.5583	0.00115669	0.0106169
IL17RE	0.214763	5.9418	10.551	0.00116124	0.0106515
KLB	-0.354924	-0.0943438	10.5473	0.00116359	0.0106659
NTSR1	-0.671981	2.34558	10.5131	0.00118531	0.0108576
HDAC11	0.183694	5.28448	10.51	0.0011873	0.0108686
HENMT1	0.26769	4.44306	10.4979	0.00119511	0.0109273
GMEB2	0.169598	5.44932	10.4976	0.00119532	0.0109273
TAS2R14	-0.299661	0.0586008	10.4872	0.00120203	0.0109812
VAMP3	-0.125879	6.96545	10.4834	0.00120452	0.0109966
CD300LF	-0.339065	1.72645	10.4768	0.00120883	0.0110285
CERK	0.213447	5.87305	10.4739	0.00121075	0.0110322
ZWILCH	-0.187533	4.82911	10.4737	0.00121085	0.0110322
REXO2	-0.151714	5.98664	10.4703	0.00121308	0.0110341
SFR1	-0.200264	3.25274	10.4695	0.00121362	0.0110341
CCNB2	-0.193768	5.72268	10.4694	0.00121371	0.0110341
PRSS23	0.282007	7.66526	10.4684	0.00121431	0.0110341
PTPRO	0.464414	6.19725	10.4644	0.001217	0.0110512
NEIL3	-0.213223	2.48557	10.4621	0.0012185	0.0110575
STAU1	0.142066	8.11845	10.4566	0.00122209	0.0110763
AP1S3	-0.228245	3.50098	10.4565	0.0012222	0.0110763
MYADML2	0.498069	1.70226	10.455	0.0012232	0.011078
FLT3	-0.441307	-0.55016	10.4462	0.00122905	0.0111236
RPA4	-0.394523	-1.92209	10.4438	0.00123061	0.0111303
ANXA5	-0.170578	7.76542	10.4375	0.0012348	0.0111608
SCEL	-0.645187	1.87963	10.4262	0.00124238	0.0112163
DSG1	-0.432684	-0.4074	10.4259	0.0012426	0.0112163
CYP39A1	0.303466	3.71849	10.417	0.00124862	0.0112633
RBBP8	-0.197417	5.03649	10.4151	0.00124991	0.0112674
P2RX7	-0.342733	1.75566	10.4113	0.00125245	0.0112805
MON1A	0.189285	4.43471	10.4105	0.00125302	0.0112805
TCP11L2	-0.252952	2.47807	10.3937	0.00126447	0.0113761
PACRG	0.424569	-0.989654	10.3894	0.00126742	0.011395
MYO1G	-0.311546	3.33128	10.3789	0.00127466	0.0114526
NCF2	-0.336203	3.99505	10.3737	0.00127825	0.011476
ZNF524	0.230542	4.94555	10.3718	0.00127951	0.011476
GNS	-0.139667	7.38579	10.3714	0.0012798	0.011476
FAM189A2	-0.435111	0.484059	10.3632	0.00128554	0.0115199
FAT4	0.345068	3.71839	10.3613	0.00128687	0.0115242
CITED2	-0.20417	5.02857	10.3422	0.00130021	0.011636
ZFP91	-0.139124	6.37641	10.3185	0.00131701	0.0117787
TRIL	0.384882	3.15429	10.3146	0.00131982	0.0117961
SPOCK2	-0.307039	4.73824	10.3119	0.00132173	0.0118053
SLC35C2	0.15932	6.75583	10.3056	0.00132625	0.011838
PSMB9	-0.289483	6.70545	10.303	0.00132816	0.0118467
PSTPIP1	-0.28193	2.23412	10.3019	0.00132897	0.0118467
ME1	-0.271599	5.19227	10.2964	0.0013329	0.0118689
CARNS1	-0.366761	0.350831	10.295	0.00133389	0.0118689
TCF3	0.171155	7.34832	10.2948	0.00133408	0.0118689
BCL6	-0.217489	4.37122	10.2911	0.00133673	0.0118802
PTAFR	-0.319454	3.9979	10.2906	0.00133709	0.0118802
TAGLN	0.468844	8.5485	10.2856	0.00134075	0.0119049
FOXN1	0.547719	-0.778036	10.2811	0.00134398	0.0119243
PIM1	-0.197028	5.73564	10.2802	0.00134468	0.0119243
YTHDF1	0.142932	6.89232	10.2736	0.00134947	0.011959
DGKE	-0.182642	3.89679	10.2667	0.00135451	0.0119958
PXMP2	-0.18954	4.17394	10.2649	0.00135585	0.0119999
SLC26A3	-0.671781	8.23705	10.2623	0.00135778	0.0120025
FOXO3	0.187548	6.40858	10.2621	0.00135791	0.0120025
LHFPL2	-0.17574	5.66788	10.2551	0.00136307	0.0120403
PLA2G4F	0.318182	4.73542	10.2506	0.00136643	0.0120622
FSCN1	-0.381464	6.29801	10.2427	0.00137225	0.0121047
FGD2	-0.275135	2.81235	10.2417	0.00137303	0.0121047
CBLC	0.216722	6.27808	10.2341	0.00137869	0.0121404
CDS2	0.163394	6.19265	10.233	0.00137949	0.0121404
HAS1	-0.572078	-0.0980105	10.2327	0.00137975	0.0121404
WHSC1	-0.149045	7.03536	10.2312	0.00138084	0.0121416
C12orf4	-0.17188	4.16128	10.2301	0.00138168	0.0121416
ARMCX2	0.305942	3.35124	10.2231	0.00138693	0.0121799
GNB2L1	0.186734	10.8898	10.2202	0.00138913	0.0121914
HSPA4L	-0.384397	3.99171	10.2173	0.00139128	0.012201
PLAGL1	0.274568	4.99301	10.2163	0.00139201	0.012201
IL10RA	-0.31632	4.12088	10.2151	0.00139298	0.0122016
BNIP3	-0.380676	4.25143	10.2103	0.00139657	0.0122181
PHLDA3	0.319278	5.2297	10.2102	0.00139666	0.0122181
CGNL1	0.33027	3.33976	10.2076	0.0013986	0.0122272
NODAL	0.504069	-0.674486	10.2045	0.00140096	0.01224
CD80	-0.347038	0.184524	10.202	0.00140291	0.0122491
B3GNT8	0.271964	4.83983	10.1996	0.00140474	0.0122572
ALPK3	0.475389	4.64822	10.1905	0.00141166	0.0123097
GTF2IRD2	0.228156	1.14859	10.1881	0.00141346	0.0123107
GFI1	-0.379502	2.29588	10.1869	0.00141446	0.0123107
C9orf24	-0.440152	0.620865	10.1868	0.00141448	0.0123107
CYB5D2	-0.184361	3.69879	10.181	0.00141893	0.0123415
MIA	-0.654095	0.741351	10.1773	0.00142183	0.0123588
ID3	0.275712	6.64484	10.1727	0.00142536	0.0123816
RAB42	-0.288989	1.17438	10.1684	0.00142869	0.0123898
VDAC2	-0.135591	6.67146	10.168	0.00142899	0.0123898
PATL1	-0.12921	6.55147	10.1679	0.00142907	0.0123898
GFAP	-0.486057	-0.925296	10.1668	0.00142994	0.0123898
MBLAC2	0.162264	3.32661	10.1628	0.00143305	0.0124088
CEBPD	-0.251537	5.68538	10.1614	0.0014341	0.0124101
FANCB	-0.252803	1.51042	10.1602	0.00143507	0.0124106
BMP4	0.327799	6.6345	10.1464	0.00144585	0.0124958
FCRL3	-0.481092	0.445089	10.1365	0.00145361	0.0125549
PRDX5	0.263726	9.10893	10.1333	0.00145616	0.0125689
SV2A	0.302236	1.94421	10.132	0.00145719	0.0125698
DCLRE1C	-0.173515	3.57742	10.1281	0.00146029	0.0125886
KHDC1	-0.424168	-0.0691023	10.1248	0.00146284	0.0126027
KLHL23	0.176752	5.54421	10.1188	0.00146766	0.0126361
EFCAB2	0.219284	2.18398	10.1168	0.00146928	0.0126415
RPS9	0.189117	10.3354	10.1157	0.00147014	0.0126415
COMMD6	0.194191	6.64054	10.1114	0.00147353	0.0126627
ABCC1	0.163265	6.74497	10.1075	0.00147669	0.0126781
ECT2	-0.21921	6.76752	10.1069	0.00147718	0.0126781
MYOM3	0.38369	4.88896	10.1052	0.00147851	0.0126815
GSS	0.179401	7.18302	10.1019	0.00148119	0.0126964
SRGAP3	0.252441	2.77994	10.0958	0.00148605	0.0127301
PLOD1	-0.1657	7.32446	10.0885	0.001492	0.012773
COX15	-0.109264	5.88142	10.0867	0.0014934	0.0127769
RHOH	-0.326271	2.34629	10.0848	0.00149499	0.0127825
TXNRD1	-0.131562	7.21031	10.0785	0.00150012	0.0128184
DRAM1	-0.201909	5.10834	10.0745	0.00150336	0.012838
GCNT3	-0.437814	7.02094	10.0668	0.00150961	0.0128833
TNFRSF13B	-0.53418	-0.575965	10.0602	0.00151506	0.0129175
NUDT14	0.241577	5.33007	10.0597	0.00151552	0.0129175
ENDOD1	-0.173527	5.94144	10.0548	0.00151952	0.0129298
C17orf80	0.11731	4.47197	10.0546	0.00151966	0.0129298
CXorf21	-0.334152	0.587975	10.0544	0.00151981	0.0129298
PRDM5	0.271998	2.66523	10.0513	0.00152244	0.0129441
SERAC1	-0.154412	3.80822	10.0418	0.00153029	0.0130027
COMMD7	0.193696	6.38975	10.0389	0.00153266	0.0130097
DNAJC5	0.172586	7.52367	10.0385	0.00153302	0.0130097
RNF170	0.165549	5.17871	10.0323	0.00153821	0.0130432
KLK10	-0.537235	5.92121	10.0315	0.00153889	0.0130432
EPB41L1	0.216093	6.82791	10.0237	0.00154542	0.0130904
C19orf44	0.152885	2.65027	10.0097	0.00155715	0.013177
ARRDC3	0.203218	6.11695	10.0092	0.00155758	0.013177
ZSCAN16	0.155457	3.08257	10.0009	0.00156467	0.0132288
LRRC16B	0.305637	2.06651	9.99275	0.00157158	0.0132753
SNX10	-0.276446	3.91376	9.99104	0.00157304	0.0132753
DMWD	0.149064	5.00317	9.99096	0.0015731	0.0132753
CCL23	-0.461792	-1.1552	9.98629	0.0015771	0.0133008
MLLT6	0.15945	7.85802	9.9799	0.00158258	0.0133339
GUCY2C	0.262064	6.80358	9.97944	0.00158298	0.0133339
TMEM150A	0.176189	4.31874	9.97596	0.00158598	0.0133508
FAM78A	-0.264035	2.68976	9.97339	0.00158819	0.0133566
RHOB	0.236026	8.06584	9.97289	0.00158862	0.0133566
MAVS	0.172724	7.42158	9.97164	0.0015897	0.0133574
ODAM	0.575234	2.43161	9.96184	0.00159819	0.0134204
MFSD1	-0.150622	5.90977	9.95972	0.00160003	0.0134276
GZF1	0.166414	4.74425	9.95297	0.0016059	0.0134591
NCOA6	0.169339	7.05786	9.95274	0.00160611	0.0134591
ARC	-0.49628	0.210576	9.952	0.00160675	0.0134591
MLLT3	0.188405	5.65848	9.95029	0.00160824	0.0134633
TCP11L1	-0.15745	3.03256	9.94727	0.00161088	0.0134771
CDX2	0.263451	8.21294	9.94553	0.0016124	0.013481
ISM2	0.685713	2.0169	9.94449	0.00161332	0.013481
CCNA2	-0.193727	5.92983	9.94209	0.00161542	0.0134902
CEACAM3	-0.371818	0.103999	9.92736	0.0016284	0.0135903
XYLT1	0.207851	5.21554	9.92477	0.0016307	0.0136011
RBMXL1	-0.138403	4.29784	9.92235	0.00163284	0.0136098
LRFN1	-0.395988	0.605416	9.92025	0.0016347	0.0136098
SLC5A6	0.233723	7.20894	9.92021	0.00163474	0.0136098
TMEM107	-0.16891	3.08867	9.91806	0.00163665	0.0136111
LY9	-0.391842	0.863583	9.91778	0.0016369	0.0136111
FRMD5	-0.336913	3.19955	9.91157	0.00164243	0.0136488
RPL30	0.178441	9.81725	9.91044	0.00164344	0.0136489
RACGAP1	-0.156345	6.31517	9.89483	0.00165744	0.0137567
MAP2K5	0.123275	4.53541	9.89289	0.00165918	0.0137628
RPL38	0.175988	8.94975	9.89001	0.00166178	0.013776
CDK2	-0.128438	5.6083	9.88465	0.00166663	0.0138078
USP13	-0.211647	3.91298	9.87939	0.00167141	0.0138322
TMEM151A	-0.542479	0.218368	9.87916	0.00167161	0.0138322
OSGEPL1	0.145905	2.87845	9.86448	0.00168501	0.0139346
PSMF1	0.151457	7.60719	9.8526	0.00169592	0.0140163
NCAPD3	-0.153667	5.93353	9.84507	0.00170288	0.0140609
RPL32	0.171123	10.2514	9.84452	0.00170338	0.0140609
IRAK1BP1	0.196248	3.17316	9.83787	0.00170956	0.0141033
KLHL36	0.129717	6.01232	9.81248	0.00173332	0.0142907
RASD1	0.469496	4.00135	9.8104	0.00173528	0.0142982
SENP5	-0.121348	5.25563	9.8076	0.00173792	0.0143113
ZYX	0.179583	8.23612	9.80571	0.00173971	0.0143174
RPS14	0.230079	10.4857	9.80319	0.00174209	0.0143283
F5	-0.553308	3.49849	9.80028	0.00174485	0.0143424
NUDCD3	0.131496	7.08791	9.79785	0.00174716	0.0143527
MYRIP	0.350021	3.79935	9.79396	0.00175086	0.0143743
TYRP1	0.460656	0.511631	9.78856	0.00175601	0.0143915
SLC16A14	-0.300516	2.76638	9.78848	0.00175609	0.0143915
POU5F1	-0.257299	1.93286	9.78844	0.00175612	0.0143915
ZBED3	0.188997	4.83224	9.78264	0.00176167	0.0144279
LACTB	-0.130853	4.57729	9.78159	0.00176268	0.0144279
TBXAS1	0.290691	5.34889	9.78028	0.00176393	0.0144295
PPP1R16B	-0.311101	3.21998	9.77879	0.00176536	0.0144325
ZBTB45	0.199336	4.68088	9.7691	0.0017747	0.0145001
SPACA3	0.614098	0.474973	9.76512	0.00177854	0.0145228
OGG1	0.133689	4.80346	9.75835	0.0017851	0.0145676
HES1	0.185403	6.70069	9.754	0.00178933	0.0145934
CMTM8	0.168442	4.28058	9.75163	0.00179163	0.0145993
ABCD2	-0.404834	-0.521664	9.75106	0.0017922	0.0145993
RRM1	-0.133644	6.73781	9.74988	0.00179334	0.0145999
CACNA1D	0.265059	4.38066	9.74467	0.00179844	0.014628
SLC29A3	0.163752	4.25831	9.74414	0.00179895	0.014628
CENPE	-0.231831	4.4463	9.74195	0.00180109	0.0146367
KDM5B	0.165683	6.4545	9.73445	0.00180846	0.0146878
NF2	-0.145056	5.62022	9.72589	0.00181691	0.0147474
NOL6	0.152777	6.57969	9.72482	0.00181796	0.0147474
SPATA2	0.162852	5.7974	9.71558	0.00182713	0.0148129
CDHR1	0.453761	6.87413	9.71065	0.00183204	0.0148439
AK2	-0.122731	7.28163	9.70884	0.00183383	0.0148496
EIF2AK2	-0.155842	6.53105	9.70358	0.0018391	0.0148684
KIAA0226L	0.377581	6.87186	9.70358	0.0018391	0.0148684
HCLS1	-0.266049	4.656	9.70285	0.00183983	0.0148684
DIO2	0.342761	3.86538	9.70112	0.00184156	0.0148684
IP6K3	0.366963	-0.758063	9.70106	0.00184162	0.0148684
TRPV3	-0.430298	1.00435	9.69891	0.00184378	0.0148765
LRRC36	0.399641	2.20921	9.69788	0.00184481	0.0148765
GLYR1	0.126545	7.08642	9.69312	0.00184959	0.0149062
TAF4	0.173465	5.66534	9.69102	0.00185171	0.0149145
CARS	-0.111769	6.27129	9.68334	0.00185946	0.0149502
ZNF174	0.0930251	3.53179	9.68324	0.00185956	0.0149502
ELOVL7	-0.256751	4.66199	9.68156	0.00186126	0.0149502
CBLL1	0.116145	5.40672	9.68129	0.00186154	0.0149502
CD52	-0.317254	3.64728	9.68119	0.00186164	0.0149502
SLC38A2	-0.163866	7.38417	9.67435	0.00186859	0.0149972
UTP11L	-0.146154	5.11518	9.67143	0.00187155	0.0150121
ETNK2	0.339315	2.03296	9.66395	0.00187919	0.0150645
FTO	0.106437	5.22895	9.66127	0.00188193	0.0150776
RPL3	0.158013	11.6018	9.65968	0.00188357	0.0150818
CD226	-0.352189	0.924904	9.64198	0.00190181	0.0152189
GNG3	-0.345427	-1.21046	9.63629	0.0019077	0.0152571
LCOR	-0.216849	5.44529	9.62924	0.00191504	0.0153068
MPV17	0.126769	5.55361	9.623	0.00192156	0.0153499
CMKLR1	-0.315841	3.26792	9.61082	0.00193434	0.015443
PSKH1	0.150993	5.60139	9.60971	0.00193551	0.0154432
CELF2	0.222601	5.78642	9.60847	0.00193682	0.0154446
ZMIZ2	0.176472	7.72501	9.60531	0.00194016	0.0154576
GCC1	0.116462	5.37773	9.60478	0.00194071	0.0154576
UBXN10	-0.28327	4.45873	9.59748	0.00194844	0.01551
ZDHHC9	0.174433	7.5488	9.59489	0.0019512	0.0155229
IL18RAP	-0.342107	0.154968	9.59247	0.00195377	0.0155326
PPFIBP2	0.132939	5.69398	9.59159	0.0019547	0.0155326
ADNP2	-0.127634	5.08239	9.58965	0.00195677	0.01554
IL1RN	-0.390009	4.53627	9.58411	0.00196268	0.0155763
ARHGAP30	-0.283432	4.13421	9.58322	0.00196363	0.0155763
ZNF721	-0.185237	4.09672	9.57678	0.00197054	0.015622
GDF15	0.335903	7.87266	9.56843	0.00197952	0.0156841
OGFRL1	-0.273137	4.22931	9.55745	0.00199139	0.015769
RPS2	0.20983	10.9883	9.55516	0.00199388	0.0157795
MAPK8IP1	0.288255	2.94491	9.55093	0.00199848	0.0158067
PIK3IP1	0.196449	5.60587	9.54804	0.00200163	0.0158224
PTS	-0.145982	4.48377	9.54269	0.00200747	0.0158519
EPHB1	0.459318	2.93786	9.54197	0.00200826	0.0158519
ELN	0.341649	6.0449	9.54108	0.00200923	0.0158519
FAM188B	0.214962	1.47311	9.54037	0.00201001	0.0158519
IFT172	0.144902	5.54327	9.53522	0.00201566	0.0158872
DOCK2	-0.322117	3.81698	9.52783	0.0020238	0.015937
ZNF831	-0.394732	0.14975	9.52735	0.00202432	0.015937
RPL18A	0.21728	9.5664	9.52273	0.00202942	0.0159679
GNB5	-0.20676	3.78978	9.52144	0.00203085	0.0159699
ELF1	0.165263	6.96106	9.51607	0.00203681	0.0160075
BARX2	-0.445603	3.00804	9.51328	0.00203991	0.0160163
GUCA2A	-0.640785	5.27533	9.51232	0.00204097	0.0160163
XCR1	-0.466412	0.264542	9.51188	0.00204146	0.0160163
VPREB3	-0.462993	-0.156055	9.50522	0.00204889	0.0160654
ASCL2	0.400102	7.24501	9.49996	0.00205477	0.0161022
NIPA1	-0.147823	4.9063	9.49256	0.00206307	0.0161579
PGAM1	-0.155782	5.61839	9.48616	0.00207028	0.0162051
FERMT1	0.239135	8.47232	9.47677	0.0020809	0.0162789
LSAMP	0.342465	3.57777	9.47526	0.00208261	0.0162829
PFKFB3	-0.174686	6.19159	9.47011	0.00208847	0.0163193
SMNDC1	-0.132714	5.3475	9.46201	0.00209772	0.0163822
UBAP2	0.131735	6.38346	9.45962	0.00210044	0.016394
ESRRG	0.494598	0.813671	9.44619	0.00211589	0.0165051
FBXL14	0.225306	4.94906	9.44197	0.00212075	0.0165336
EEFSEC	0.156352	5.05868	9.43414	0.00212983	0.0165949
MFAP1	-0.120334	5.16052	9.42979	0.00213489	0.0166248
TIAM2	-0.189847	2.90615	9.4214	0.00214467	0.0166914
ERI1	-0.191108	4.46369	9.40304	0.00216627	0.0168498
KIF7	0.221211	2.64485	9.40162	0.00216794	0.0168533
FBXO5	-0.172957	4.03165	9.39656	0.00217393	0.0168902
GALNT14	-0.554341	0.5192	9.38586	0.00218665	0.0169793
POT1	0.160143	4.6576	9.38274	0.00219038	0.0169985
ACVR1B	0.154823	6.71588	9.38056	0.00219299	0.0170091
PTPRA	0.14445	6.73425	9.37912	0.0021947	0.0170114
PAPSS2	-0.260287	6.71982	9.37761	0.00219652	0.0170114
MX2	-0.281539	4.5549	9.37718	0.00219703	0.0170114
QSOX2	-0.143542	5.35803	9.36717	0.00220906	0.0170948
SMOX	0.244056	5.00913	9.36482	0.0022119	0.017104
RAB3GAP2	0.128694	5.5829	9.36359	0.00221339	0.017104
LEO1	-0.140159	4.94377	9.36306	0.00221402	0.017104
COMT	0.211164	7.42437	9.35402	0.00222497	0.0171645
RASSF4	-0.206071	4.61871	9.35365	0.00222542	0.0171645
RPL31	0.158335	9.97136	9.35347	0.00222564	0.0171645
UBR2	-0.118589	6.02904	9.34885	0.00223126	0.0171981
STAT5B	0.113916	6.27738	9.33686	0.0022459	0.0173012
TGFA	-0.218429	4.85925	9.33482	0.0022484	0.0173107
TBK1	-0.131829	5.06801	9.32386	0.00226189	0.0173899
DDAH2	0.217079	6.74988	9.32353	0.00226229	0.0173899
SLC25A30	-0.185765	3.60948	9.32299	0.00226296	0.0173899
PIGU	0.184722	6.11762	9.3208	0.00226567	0.0173899
SRC	0.155876	7.41804	9.3203	0.00226628	0.0173899
GJB1	0.284387	6.93791	9.3201	0.00226654	0.0173899
FGF13	0.405003	1.89517	9.31867	0.0022683	0.0173899
GRID1	0.307867	0.669342	9.31818	0.00226891	0.0173899
LRRC7	-0.302584	-0.670794	9.31633	0.00227121	0.0173977
RFC4	-0.160308	4.86521	9.30966	0.00227949	0.0174513
ADARB1	-0.205564	3.96308	9.30835	0.00228112	0.0174516
CEP135	-0.175361	3.38472	9.30757	0.00228209	0.0174516
SYTL5	0.412437	3.24039	9.30608	0.00228395	0.017456
PRSS12	-0.258644	4.11309	9.29485	0.002298	0.0175535
LTBP1	0.256569	6.28492	9.28304	0.00231286	0.0176571
MTHFR	-0.164412	4.9063	9.27955	0.00231726	0.0176808
GRM8	0.473565	4.30337	9.27841	0.00231871	0.0176819
ADPRHL2	-0.132167	5.29248	9.27369	0.00232469	0.0177176
CD101	-0.22159	1.32095	9.2726	0.00232607	0.0177183
CC2D1A	0.17361	6.84492	9.26993	0.00232946	0.017734
CCNJL	0.29497	3.55712	9.26892	0.00233075	0.017734
ZNF501	0.199065	1.88833	9.2626	0.0023388	0.0177854
APP	0.136537	10.3244	9.25771	0.00234506	0.017823
GABRP	-0.639099	3.56508	9.2548	0.0023488	0.0178414
PNMA2	-0.426155	2.4427	9.25265	0.00235155	0.0178483
MCMBP	-0.102414	6.67637	9.25159	0.0023529	0.0178483
TDO2	0.45852	2.95652	9.2507	0.00235405	0.0178483
BRI3BP	-0.154018	6.68669	9.24913	0.00235607	0.0178483
SPATA17	0.286544	0.71265	9.24899	0.00235626	0.0178483
SEC14L2	-0.226688	3.26802	9.2476	0.00235805	0.0178519
PARVG	-0.263733	2.92114	9.24548	0.00236077	0.0178626
KBTBD7	0.158353	3.84616	9.23484	0.00237453	0.0179567
MANF	-0.162993	6.61552	9.23029	0.00238043	0.0179892
DNAH7	0.349087	1.28642	9.22913	0.00238195	0.0179892
DNAH11	-0.423676	-0.777772	9.22825	0.0023831	0.0179892
SLA	-0.295435	3.76091	9.22707	0.00238463	0.0179892
CBR3	-0.292808	2.34617	9.22645	0.00238543	0.0179892
CSRP2BP	0.175539	4.9704	9.22409	0.00238851	0.0180025
CRB2	0.330389	2.91996	9.22178	0.00239153	0.0180152
PARD3B	0.1935	4.61439	9.21844	0.0023959	0.0180382
CRK	-0.120161	6.48541	9.2127	0.00240342	0.0180848
LINGO1	-0.358302	2.83779	9.21108	0.00240554	0.0180908
SFMBT2	-0.297277	2.4436	9.20484	0.00241376	0.0181425
SLC26A4	0.38809	-0.769287	9.20383	0.0024151	0.0181426
ACOX2	0.290875	4.44092	9.19684	0.00242433	0.0181988
PTGES	-0.319925	4.54018	9.19614	0.00242525	0.0181988
WDR13	0.212811	6.91533	9.19399	0.0024281	0.0182094
NQO2	-0.171466	5.12981	9.19306	0.00242935	0.0182094
ZMAT3	0.217555	4.97718	9.19185	0.00243095	0.0182114
SLC14A1	0.699416	3.72691	9.18688	0.00243756	0.0182509
KL	0.435193	0.980945	9.1839	0.00244153	0.0182705
EPSTI1	-0.278759	6.01524	9.1812	0.00244514	0.0182875
SULT2B1	0.337916	5.05989	9.17736	0.00245028	0.0183158
C16orf46	-0.172233	0.604771	9.17627	0.00245174	0.0183167
COQ10A	-0.147694	2.39449	9.16491	0.002467	0.0184206
SLC2A13	-0.215518	4.0489	9.16129	0.00247188	0.0184469
AMD1	-0.147289	7.05692	9.15879	0.00247527	0.0184621
FKBP5	-0.205214	5.89718	9.15728	0.00247731	0.0184672
ARL15	0.169536	4.58322	9.15032	0.00248675	0.0185274
PCDHB9	0.387509	1.53634	9.14333	0.00249627	0.0185882
BTAF1	-0.159958	5.32711	9.14204	0.00249802	0.0185911
CNDP2	-0.163146	7.69427	9.14056	0.00250004	0.0185959
EEF1G	0.355794	-0.289174	9.13563	0.00250678	0.0186298
CXCR4	-0.30008	5.42149	9.13523	0.00250733	0.0186298
PNPLA3	-0.534395	0.855053	9.12827	0.00251689	0.0186808
CTSD	-0.184902	9.51339	9.12824	0.00251694	0.0186808
CENPN	-0.168987	4.48347	9.12124	0.00252659	0.0187364
PRND	0.554962	-0.158977	9.12081	0.00252718	0.0187364
MYLK	0.444445	7.51351	9.11926	0.00252932	0.018742
DNAJA1	-0.124321	7.87266	9.11261	0.00253854	0.0188001
PROX1	0.301134	5.60499	9.11083	0.00254101	0.0188082
G6PC3	0.174857	6.43582	9.10909	0.00254343	0.0188158
AES	0.164015	8.65272	9.10639	0.00254718	0.0188273
KIAA0040	-0.174658	5.72435	9.10599	0.00254774	0.0188273
INTS1	0.199061	7.7938	9.10428	0.00255012	0.0188347
FAM151A	-0.302282	0.962886	9.10237	0.00255279	0.0188441
SPACA4	0.295042	0.667044	9.10005	0.00255603	0.018854
FUK	0.171699	5.77901	9.09942	0.0025569	0.018854
PDZRN4	0.63724	1.08717	9.09678	0.00256059	0.0188622
GLRB	0.36411	0.382993	9.09587	0.00256187	0.0188622
OGDHL	0.543737	1.95054	9.09566	0.00256217	0.0188622
SYN2	-0.443314	0.247492	9.09275	0.00256625	0.018877
LDB3	0.553554	1.75884	9.09135	0.00256821	0.018877
STS	-0.243967	4.70446	9.09052	0.00256938	0.018877
TMEM200C	0.330068	0.336908	9.09019	0.00256984	0.018877
GATAD1	0.13108	5.93683	9.08882	0.00257176	0.018877
NDUFAF1	-0.137639	3.94132	9.0883	0.0025725	0.018877
CTNS	-0.125766	3.96141	9.08089	0.00258294	0.0189434
ATXN7L1	0.113931	3.60132	9.07665	0.00258894	0.0189625
CENPI	-0.190718	3.36149	9.0763	0.00258944	0.0189625
IL33	0.426753	5.77341	9.0751	0.00259114	0.0189625
CASKIN1	-0.46437	-1.09696	9.07417	0.00259245	0.0189625
KLF7	0.233461	4.83595	9.07413	0.00259251	0.0189625
GPD2	-0.133373	6.17667	9.07251	0.00259481	0.0189692
ZNF552	0.165285	3.68958	9.07105	0.00259687	0.018974
PRKAB1	0.163239	6.72473	9.06921	0.00259949	0.0189771
PRC1	-0.171207	6.18678	9.0688	0.00260008	0.0189771
NAPG	-0.164496	5.26453	9.06679	0.00260293	0.0189877
SMC2	-0.168503	5.74119	9.06502	0.00260546	0.018996
GNG4	0.510046	5.79969	9.06331	0.00260789	0.0190036
ABHD12	0.198064	7.07677	9.06019	0.00261235	0.0190197
ANKRA2	0.123131	4.20726	9.05907	0.00261394	0.0190197
TADA3	0.103123	6.67042	9.05882	0.0026143	0.0190197
GNAO1	0.474272	2.72871	9.05692	0.00261702	0.0190236
FBXL19	0.168732	5.35626	9.05642	0.00261774	0.0190236
ZKSCAN4	0.120371	2.58016	9.05433	0.00262074	0.0190236
TBC1D15	-0.120276	5.5498	9.05396	0.00262127	0.0190236
SUV39H2	-0.153667	4.11631	9.05357	0.00262183	0.0190236
LARP4	-0.163041	6.09289	9.0498	0.00262724	0.0190386
ZNF639	-0.119611	4.9487	9.04947	0.0026277	0.0190386
EPOR	-0.226774	2.14448	9.04906	0.0026283	0.0190386
ABHD3	-0.217631	5.34451	9.04824	0.00262948	0.0190386
ZNF576	0.125931	4.09662	9.03812	0.00264407	0.019134
ZIC2	-0.663611	2.94111	9.0347	0.00264902	0.0191596
CSTF2	-0.145504	5.31685	9.03306	0.00265141	0.0191634
SCAND1	0.273983	6.59384	9.0324	0.00265236	0.0191634
FIBIN	0.33785	3.38498	9.02657	0.00266083	0.0192144
ABHD2	0.249352	8.18827	9.02167	0.00266797	0.0192558
GLRX	-0.224129	5.69927	9.02011	0.00267025	0.019262
MRFAP1	-0.100226	7.94197	9.01853	0.00267257	0.0192685
MAT1A	0.514825	2.19701	9.00389	0.00269405	0.0194131
EDEM2	0.14558	5.90156	8.99929	0.00270085	0.0194518
SCN8A	0.320904	2.37388	8.99715	0.002704	0.0194642
FAM111A	-0.144633	5.61649	8.99549	0.00270647	0.0194717
ILVBL	0.188099	7.20125	8.99328	0.00270975	0.0194768
SAMD8	-0.166605	4.49076	8.99307	0.00271005	0.0194768
LCLAT1	-0.130146	4.67769	8.9746	0.00273759	0.0196644
ACTA1	-0.336127	-0.757609	8.96943	0.00274535	0.0197098
GHITM	-0.127199	8.28408	8.9606	0.00275864	0.0197947
EPB41L3	-0.374509	4.33579	8.9589	0.00276121	0.0197987
FAM102B	-0.163095	5.58538	8.95832	0.0027621	0.0197987
ARL4C	-0.29351	5.47579	8.95254	0.00277084	0.0198509
C10orf11	0.31642	2.35778	8.9457	0.00278124	0.0199149
SLC25A45	-0.186013	2.93717	8.94333	0.00278484	0.0199302
ARFRP1	0.199605	6.19412	8.94005	0.00278985	0.0199463
XRN2	0.162248	7.20633	8.93994	0.00279002	0.0199463
PGPEP1	0.144772	6.12043	8.93497	0.00279761	0.0199901
TRAPPC6A	0.210961	5.22329	8.93104	0.00280365	0.0200227
GJB5	-0.619517	2.39196	8.92479	0.00281326	0.0200704
KCNH6	0.547318	0.028978	8.92478	0.00281328	0.0200704
NAA40	-0.121955	4.84721	8.91962	0.00282123	0.0201166
ACSS3	-0.396333	1.68353	8.91766	0.00282425	0.0201276
TAF4B	-0.177833	3.66417	8.91497	0.00282842	0.0201468
CYFIP2	0.200002	5.76711	8.91201	0.00283301	0.0201689
FAM20A	-0.324719	2.26928	8.90604	0.0028423	0.0202244
SNAI3	-0.287509	0.487827	8.90432	0.00284497	0.0202268
AGR2	-0.332677	10.0302	8.90391	0.00284561	0.0202268
NUFIP1	0.183194	4.26783	8.90232	0.00284809	0.0202339
PI4K2A	-0.101026	4.84343	8.90035	0.00285115	0.0202408
CD53	-0.304567	4.89371	8.8998	0.00285203	0.0202408
MAGOHB	-0.178933	4.37217	8.89174	0.00286464	0.0203197
PLCL2	-0.317128	2.98338	8.88969	0.00286785	0.0203319
KLHL29	0.232769	3.9369	8.88278	0.00287872	0.0203983
RALGAPA2	0.198746	7.04049	8.87982	0.0028834	0.0204201
ZFYVE19	-0.133811	4.79865	8.87894	0.00288479	0.0204201
JOSD2	0.239458	4.89752	8.87515	0.00289078	0.0204483
KDM4D	0.182163	-0.143076	8.87452	0.00289178	0.0204483
ZNF792	0.145704	3.35738	8.8659	0.00290546	0.0205327
FAM92A1	0.233931	4.49098	8.8651	0.00290674	0.0205327
SHMT2	-0.192801	7.78383	8.85241	0.00292702	0.0206566
NDUFA4L2	-0.398608	4.64845	8.85223	0.00292731	0.0206566
GYLTL1B	0.343147	5.71469	8.84223	0.00294339	0.0207593
CHUK	-0.126952	5.11957	8.83979	0.00294734	0.0207764
C4orf47	-0.326243	-1.55629	8.83346	0.00295757	0.0208377
CHORDC1	-0.202879	5.10803	8.82722	0.00296771	0.0208983
RABEP2	0.160411	5.47562	8.82342	0.00297388	0.020931
KIAA1468	-0.142384	5.21673	8.82131	0.00297733	0.0209444
FAM107B	-0.235746	5.74658	8.81676	0.00298476	0.0209858
HOXD9	0.384219	3.2478	8.8139	0.00298945	0.0210076
PHB	0.174606	8.00959	8.81298	0.00299095	0.0210076
PNMAL1	0.369844	1.13231	8.79825	0.00301519	0.021167
RNF138	-0.161723	4.98207	8.79554	0.00301968	0.0211876
GUCA1B	-0.298399	-0.754319	8.79359	0.00302291	0.0211993
SIPA1L1	0.128859	6.2477	8.78999	0.00302888	0.0212244
CCDC122	0.254145	2.75472	8.78951	0.00302968	0.0212244
MPI	-0.158469	5.36343	8.78861	0.00303117	0.0212244
TRAPPC9	0.143766	6.06137	8.78331	0.00303999	0.0212652
GNAI3	-0.105361	6.93289	8.78324	0.00304011	0.0212652
ARSD	0.202861	6.85949	8.77965	0.0030461	0.0212961
TSPAN31	0.13105	5.35085	8.77814	0.00304862	0.0213028
STMN3	0.381585	5.602	8.76453	0.00307145	0.0214381
TMEM104	0.151743	4.82149	8.76426	0.00307191	0.0214381
TBCCD1	-0.106502	3.95095	8.76377	0.00307273	0.0214381
LENG9	0.214179	3.96762	8.76284	0.00307429	0.0214381
SLC25A26	0.118937	4.86699	8.7618	0.00307605	0.0214394
S100A5	0.359792	-0.574437	8.75839	0.0030818	0.0214628
TMTC4	0.175285	5.67056	8.75795	0.00308256	0.0214628
EML1	0.318389	3.48146	8.75395	0.00308931	0.0214989
SPIRE2	0.218936	6.32532	8.75296	0.003091	0.0214996
STIM2	-0.146186	5.15147	8.75062	0.00309497	0.0215053
ATRNL1	0.538534	-0.116199	8.75061	0.00309498	0.0215053
CDC45	-0.209449	4.73122	8.74801	0.00309941	0.0215251
CLEC2B	-0.30313	2.33004	8.74511	0.00310434	0.0215483
OSR2	-0.338189	2.72369	8.7397	0.00311356	0.0216013
CRMP1	0.262255	2.7882	8.73573	0.00312034	0.0216373
LARP1B	-0.151085	5.09623	8.72909	0.00313172	0.0217052
SYK	0.142021	6.91129	8.72442	0.00313976	0.0217499
SLC30A7	-0.160303	5.49626	8.72242	0.0031432	0.0217626
EIF6	0.195868	8.33269	8.7179	0.00315101	0.0217872
ANP32E	-0.198761	6.0588	8.71768	0.00315138	0.0217872
IMPA1	-0.19204	5.03457	8.71758	0.00315155	0.0217872
TNFRSF10D	-0.22989	4.04274	8.7123	0.0031607	0.021831
CCDC24	0.199884	3.96784	8.71207	0.0031611	0.021831
FXYD2	0.472437	-1.10156	8.70925	0.00316599	0.0218537
VPS29	-0.131957	6.48952	8.70807	0.00316804	0.0218567
ST8SIA2	0.382393	-1.39006	8.70596	0.00317172	0.0218697
GLIS1	0.359305	-0.552728	8.70515	0.00317313	0.0218697
DPEP1	0.46984	8.33293	8.70151	0.00317947	0.0219001
ERMN	-0.385182	-0.171145	8.70076	0.00318077	0.0219001
KAZN	0.173106	3.44339	8.69945	0.00318307	0.0219049
TMPO	-0.153121	7.54025	8.69641	0.00318837	0.0219303
PHF20	0.132712	6.08618	8.68769	0.00320366	0.0220244
CNKSR3	-0.184814	4.54336	8.68628	0.00320615	0.0220303
METTL20	-0.180013	1.50248	8.67954	0.00321803	0.0221008
TAF6	0.11469	5.54443	8.6715	0.00323226	0.0221821
RNF8	-0.102322	4.77153	8.67101	0.00323313	0.0221821
CCR2	-0.384585	1.30121	8.66933	0.00323609	0.0221842
HSPB8	0.486075	4.11568	8.66875	0.00323714	0.0221842
RPS10	0.171996	7.90253	8.66808	0.00323832	0.0221842
VKORC1L1	0.106716	6.49952	8.66695	0.00324032	0.0221868
MXD1	-0.223352	6.25402	8.66435	0.00324495	0.0222073
DUOX2	0.526921	7.72562	8.66157	0.00324991	0.02223
CSF2	-0.477601	-0.271966	8.65288	0.00326544	0.0223251
MSH3	0.14534	4.49141	8.65178	0.00326741	0.0223273
SVIL	0.244248	6.6321	8.65009	0.00327045	0.0223298
LSP1	-0.263715	5.2553	8.64976	0.00327105	0.0223298
ORC6	-0.189449	4.29645	8.64694	0.00327611	0.0223482
ADAM11	-0.383136	-0.693001	8.64642	0.00327704	0.0223482
LMOD1	0.487784	5.52324	8.63706	0.00329393	0.0224242
KIAA1143	0.138316	4.99719	8.63703	0.00329399	0.0224242
[truncated: 11,614 more rows]

[truncated: 1 more sheets: S11]
